# Supplementary material for: Application of Trio-Whole Exome Sequencing in Genetic Diagnosis and Therapy in Chinese Children With Epilepsy
Source: Front Mol Neurosci. 2021 Aug 19;14:699574. doi: 10.3389/fnmol.2021.699574 (PMC8417468; doi:10.3389/fnmol.2021.699574)
Supplement: Supplementary Table 2 — Clinical and molecular features of positive patients with positive genetic diagnosis. M, male; F, female; Y, year(s); M, month(s); D, day(s). Diagnosis: BFIS, benign familial infantile seizures; CCHD, critical congenital heart disease; CPVT, catecholaminergic polymorphic ventricular tachycardia; DOOSE, Doose Syndrome; DS or DS-like, Dravet syndrome or Dravet syndrome-like; EAS, epilepsy-aphasia spectrum; EE, epileptic encephalopathy; FE, focal epilepsy; FFEVF, familial focal epilepsy with variable foci; GE, generalized epilepsy; GEFS+, genetic epilepsy with febrile seizures plus; GULT1-DS, glucose transporter type 1 deficiency syndrome; IT, immune thrombocytopenia; LGS, Lennox-Gastaut Syndrome; MMPSI, malignant migrating partial seizures of infancy; OS, Ohtahara syndrome; PKD, paroxysmal kinesigenic dyskinesia; RTT, Rett syndrome; TSC, tuberous sclerosis; WEST, West syndrome. FOS, focal onset; FS, febrile seizures; GOS, generalized onset; DD, Developmental delay: ASD, autism spectrum disorder. Treatment: ACTH, adrenocorticotropic hormone; CBZ, carbamazepine; CLB, clobazam; CZP, clonazepam; KD, ketogenic diet; LCS, lacosamide; LCT, L-carnitine; LEV, levetiracetam; LTG, lamotrigine; NZP, nitrazepam; OXC, oxcarbazepine; PA, prednisone acetate; PB, phenobarbitone; RPM, rapamycin; TPM, topiramate; VB6, vitamin B6; VGB, vigabatrin; VPA, valproate. AR, autosomal recessive; AD, autosomal dominant; XL, X-linked; XLD, X-linked dominant; XLR, X-linked recessive; P, positive; N, negative; nd, not determined. [file Table_2.XLSX]

## Sheet: suppl tabel 2
Patient ID	Sex	Current age	Age of seizure onset	Diagnosis	Seizure	ASD	DD/ID	EEG	Brain magnetic resonance	Other abnormalities	Treatment Impact	All Treatment	Prognosis	Family history	trio-WES/ trio(WES+CNVseq)	Genomic coordinates (hg19)	Gene	Gene NM#	Variants of nucleic acid	Variants of protein	het/hom	Mutation type	Inheritance	dbSNP ID	PubMed (ID or doi)	Type of inheritance	ACMG Classification	ACMG Evidence	OMIM Disease Associations	MAF (dbSNP)	1000Gnome (China)
1	M	4Y3M	18D	EE(OS)	FOS,GOS(Spasms,Clonic-tonic,Absence, Tonic)	P	P	Burst suppression	Normal	Muscular hypertonia, bilateral inguinal hernia, bilateral hydrocele, Atrial septal defect	/	VPA,TMP,ACTH,CZP	2 seizures in the last year	negative	trio-WES	chr9:130430378	STXBP1	NM_003165	c.814delG	p.G272Gfs*5	het	frameshift	de novo	NA		AD	Likely pathogenic	PVS1+PS2+PM2	Epileptic encephalopathy, early infantile, 4
2	F	12Y10M	2Y11M	FE	FOS	N	N	Focal spike wave	Deepening of cerebellar sulci, cerebellar atrophy	Hypermyotonia, ataxia, telangiectasia of the skin,cafe-au-lait spots	/	LEV	No seizures in the last 3 years	negative	trio-WES	chr11:108129749	ATM	NM_000051	c.2413C>T	p.R805X	het	nonsense	Paternal	rs780619951	30772474/23807571	AR	Pathogenic	PVS1+PM3-S+PM2+PP3	Ataxia-telangiectasia
/	/	/	/	/	/	/	/	/	/	/	/	/	/	/	/	chr11:108203578-108203582	ATM	NM_000051	c.7878_c.7882delTTATA	p.A2626Afs*28	het	frameshift	Maternal	NA		/	Pathogenic	PVS1+PM3+PM2	Ataxia-telangiectasia
3	F	5Y1M	9M	FE,TSC	FOS,GOS(Spasms,Clonic-tonic)	N	P	Normal	Nodular sclerosis with right ventricular subependymal giant cell astrocytoma may be present	/	Treated with VGB and Rapamycin, improved the seizure frequency and EEG	VPA,VGB,Rapamycin	3-5 seizures per week	negative	trio-WES	chr16:2129089-2129104	TSC2	NM_000548	c.3023_c.3038delTGGCCCAGGCTGACGA	p.V1008Vfs*3	het	frameshift	de novo	NA		AD	Likely pathogenic	PVS1+PS2+PM2	Tuberous sclerosis-2
4	F	6Y5M	2Y6M	FE	FOS	N	N	Generalized spike and wave	Cerebellar atrophy	Bilateral leg weakness,multiple cafe-au-lait macules,Esodeviation	/	OXC	No seizures in the last 3 years	negative	trio-WES	chr22:38565307	PLA2G6	NM_003560	c.127C>T	p.Q43X	hom	nonsense	maternal and paternal	rs761956614		AR	Pathogenic	PVS1+PM2+PM3-P	Infantile neuroaxonal dystrophy 1; Neurodegeneration with brain iron accumulation 2B
5	F	6Y1M	7M	EE(DS or DS-like)	FOS,GOS(Clonic-tonic,Myoclonus,Myoclonus- Clonic-Tonic),FS	N	P	Generalized spike and wave and multifocal spike wave	Normal	/	Avoiding sodium channel blockers and Change from LEV to VPA,TMP	VPA,TPM,CZP,LEV	Seizures 1-2 times a year, mostly heat-related	negative	trio-WES	chr2:166908469	SCN1A	NM_001202435	c.724C>T	p.Q242X	het	nonsense	de novo	NA		AD	Pathogenic	PVS1+PS2+PM2	Epilepsy, generalized, with febrile seizures plus, type 2; Epileptic encephalopathy, early infantile, 6 (Dravet syndrome); Febrile seizures, familial, 3A; Migraine, familial hemiplegic, 3
6	F	3Y1M	1Y1M	FE	FOS	P	P	Normal	Normal	/	Treated with VB6	VPA，VB6	No seizures in the last years	negative	trio-WES	chr5:125891655	ALDH7A1	NM_001182	c.1061A>G	p.Y354C	het	missense	paternal	rs1471249688	32339489	AR	Likely Pathogenic	PM3-S+PM1+PM2+PP3	Epilepsy, pyridoxine-dependent
/	/	/	/	/	/	/	/	/	/	/	/	/	/	/	/	chr5:125891707-125891623	ALDH7A1	NM_001182	exon 12	/	het	deletion	maternal	NA		AR	Pathogenic	PVS1+PM3+PM2	Epilepsy, pyridoxine-dependent
7	M	3Y4M	7M	EE(DS or DS-like)	GOS(Clonic-tonic,Myoclonus),FS	P	P	Normal	Bilateral pretemporal space widened, bilateral lateral ventricle fullness	/	Avoiding sodium channel blockers and started Valproic acid early	VPA,TPM	Seizures 1-2 times a year, mostly heat-related	negative	trio-WES	chr2:166903459	SCN1A	NM_001165964	c.1198A>C	p.M400L	het	missense	Paternal	rs749663451	26096185	AD	Likely pathogenic	PM1+PM2+PM5+PP3	Epilepsy, generalized, with febrile seizures plus, type 2; Epileptic encephalopathy, early infantile, 6 (Dravet syndrome); Febrile seizures, familial, 3A; Migraine, familial hemiplegic, 3
8	F	5Y	8M	EE,RTT	FOS	P	P	Generalized spike and wave and multifocal spike wave	Bilateral Frontal sulci space widened,thin genu of the corpus callosum	Muscle hypotonia	/	VPA,OXC,LEV	1-2 seizures per month	negative	trio-WES	chrX:153296777	MECP2	NM_004992	c.502C>T	p.R168X	het	nonsense	de novo	rs61748421	16629931	XLD	Pathogenic	PVS1+PS2+PM2+PP3	Mental retardation, X-linked, syndromic 13; Rett syndrome
9	F	3Y8M	1Y	FE,TSC	FOS	N	P	Multifocal spike wave	Cortical tubers of high signal intensity on T2-weighted sequences in the left frontal and occipital lobe	Cardiac rhabdomyoma, hypomelanotic macule	Influenced choice of future treatment	VPA,TMP	No seizures in the last years	negative	trio-WES	chr16:2136808	TSC2	NM_000548	c.4925G>A	p.G1642D	het	missense	de novo	rs137854343	21309039	AD	Likely pathogenic	PS1+PM1+PM2+PP3+PS4-P	Tuberous sclerosis-2
10	M	2Y8M	1M4D	FE	FOS	N	P	Multifocal spike wave	Normal	/	Treated with KD, improved in seizure frequency	OXC,TPM,VPA,LEV,LTG,KD	4 seizures in the last years	negative	trio-WES	chr22:32179972	DEPDC5	NM_001242896	c.562+1G>T	/	het	splicing	Maternal	NA		AD	Pathogenic	PVS1+PM2+PP3	Epilepsy, familial focal, with variable foci 1
11	M	3Y6M	14D	EE	FOS	N	P	Focal spike wave	Normal	/	/	VPA	No seizures in the last years	Brother: epilepsy	trio-WES	chr17:6610376	SLC13A5	NM_177550	c.202C>T	p.P68S	het	missense	Paternal	rs746055240		AR	likely pathogenic	PM1+PM2+PP3+PP4	Epileptic encephalopathy, early infantile, 25	1.6e-05
/	/	/	/	/	/	/	/	/	/	/	/	/	/	/	/	chr17:6607307-6607315	SLC13A5	NM_177550	c.429_c.437 delGCCGTGGTT	p.A143_A146 delinsA	het	non-frameshift	Maternal	rs769931974		/	likely pathogenic	PM2+PM4+PP3+PP4	Epileptic encephalopathy, early infantile, 25	0.000008
12	F	5Y7M	5D	EE(OS)	FOS,GOS(Spasms,Tonic, Clonic-tonic,Absence)	N	P	Burst suppression	Bilateral anterior temporal space widened, arachnoid cyst	/	/	VPA,TMP	Died at 3Y4M	negative	trio-WES	chr9:138660693	KCNT1	NM_020822	c.1420C>T	p.R474C	het	missense	de novo	rs866242631	28987752/27081515	AD	Pathogenic	PS2+PM1+PM2+PS4-M+PP3	Epilepsy, nocturnal frontal lobe, 5; Epileptic encephalopathy, early infantile, 14
13	F	4Y2M	1M	EE	GOS(Spasms,Myoclonus, Clonic,Clonic-tonic)	N	P	Burst suppression	Normal	Appendicular hypotonia, poor swallowing ability		VPA,TMP,CZP, LTG	Seizures almost every day	negative	trio（WES+CNVseq）	chr9:131344780	SPTAN1	NM_001130438	c.1595A>G	p.K532R	het	missense	de novo	rs886063501		AD	Likely pathogenic	PS2+PM1+PM2	Epileptic encephalopathy, early infantile, 5	8e-06	0
14	F	5Y2M	11M	EE,TSC	FOS,GOS(Clonic-tonic)	N	P	Multifocal spike wave	Cortical tubers of high signal intensity on T2-weighted sequences in bilateral frontal and parietal lobes	Hypomelanotic macule	Influenced choice of future treatment	VPA,CZP,TMP,LEV	3 seizures in the last years	Mother: shagreen patch	trio-WES	chr9:135778003	TSC1	NM_000368	c.2380C>T	p.Q794X	het	nonsense	Maternal	rs781371665	31444548	AD	Pathogenic	PVS1+PM2+PP3+PS4-P+PP1	Tuberous sclerosis-1
15	M	17Y5M	7M	EE(DS or DS-like)	FOS,GOS(Clonic-tonic,Myoclonus),FS	N	P	Generalized spike and wave and multifocal spike wave	Normal	/	/	VPA,TPM,CZP,LEV	Seizures 1-2 times a year, mostly heat-related	negative	trio-WES	chr2:166894441	SCN1A	NM_001165963	c.2791C>T	p.R931C	het	missense	de novo	rs121917943		AD	Likely pathogenic	PS2+PM2	Epilepsy, generalized, with febrile seizures plus, type 2; Epileptic encephalopathy, early infantile, 6 (Dravet syndrome); Febrile seizures, familial, 3A; Migraine, familial hemiplegic, 3
16	M	2Y10M	7M	EE(West),TCS	FOS,GOS(Spasms, Clonic-tonic)	N	P	Hypsarrhythmia	Cortical tubers high signal intensity on T2-weighted sequences in the bilateral frontal lobes	Hypomelanotic macule	Treated with VGB, improved the seizure frequency and EEG	ACTH,Prednisone,VGB,VPA,TMP	5 seizures in the last years	negative	trio-WES	chr16:2130376	TSC2	NM_000548	c.3608C>G	p.T1203R	het	missense	de novo	NA	22903760	AD	Pathogenic	PS2+PM1+PM2+PS4-P+PP3	Tuberous sclerosis-2
17	F	3Y7M	10M	EE(DS or DS-like)	FOS,GOS(Clonic-tonic,Myoclonus),FS	P	P	Generalized spike and wave and multifocal spike wave	Normal	/	/	VPA，LEV	3 seizures in the last years	Paternal grandmother: seizure	trio-WES	chrX:99663098-99663098	PCDH19	NM_001105243	c.497dupA	p.Y166X	het	frameshift	Paternal	NA		XL	Pathogenic	PVS1+PM2	Epileptic encephalopathy, early infantile, 9
18	M	1Y11M	5M	EE(West), Neurofibromatosis	FOS,GOS(Spasms)	N	P	Hypsarrhythmia	Cortical tubers of the anterior upper thalamus and posterior branch of the internal capsule	Multiple cafe-au-lait macules	/	ACTH,Prednisone,TMP	1-2 seizures per month	negative	trio（WES+CNVseq）	chr17:29556367	NF1	NM_001042492	c.2734C>T	p.Q912X	het	nonsense	de novo	NA	26076063	AD	Pathogenic	PVS1+ PS2+ PM2+ PP3	Neurofibromatosis, type 1; Neurofibromatosis, familial spinal; Watson syndrome
19	M	4Y8M	3Y2M	EE(EAS)	FOS,GOS(Atonic)	N	P	High amplitude spike and sharp waves in the temporal lobes，electrical status epilepticus in sleep	Normal	Atrial septal defect, mitral regurgitation	Treated with ACTH and LEV, decreased epileptic discharges during sleep	VPA,ACTH,LEV	5 seizures in the last years	negative	trio（WES+CNVseq）	chr16:9923322	GRIN2A	NM_001134407	c.1965delA	p.Q655Qfs*8	het	frameshift	Maternal	NA		AD	Likely pathogenic	PVS1+PM2	Epilepsy, focal, with speech disorder and with or without mental retardation
20	M	9Y8M	7Y	GE,CPVT	GOS(Clonic-tonic)	N	N	Normal	Normal	Sinus arrhythmia, ventricular extrasystoles, paroxysmal ventricular tachycardia	/	lEV	2 seizures in the last years	Mother: seizure	trio-WES	chr1:237994824	RYR2	NM_001035	c.14767A>T	p.M4923L	het	missense	Maternal	NA		AD	likely pathogenic	PM1+PM2+PP3+PP1	Arrhythmogenic right ventricular dysplasia 2; Ventricular tachycardia, catecholaminergic polymorphic, 1
21	F	2Y1M	4M	EE	FOS,GOS(Clonic-tonic)	N	P	Normal	Lateral Ventricle Enlargement, thinning of the corpus callosum	/	/	VPA,TMP	1-4 seizures per month	negative	trio-WES	chr8:22865223	RHOBTB2	NM_001160036	c.1531C>T	p.R511W	het	missense	de novo	NA	29276004/29768694	AD	Pathogenic	PS1+PM1+PM2+PS4-M	Epileptic encephalopathy, early infantile, 64
22	F	1Y7M	3M	EE,Alexander disease	FOS,FS	N	P	Multifocal spike wave	Cortical tubers of high signal intensity on T2-weighted sequences in bilateral basal, frontal and parietal areas	/	/	CBZ,TMP	1-2 seizures per month	negative	trio（WES+CNVseq）	chr17:42988614	GFAP	NM_002055	c.1117G>A	p.E373K	het	missense	de novo	rs58075601	12034785/22302460	AD	Pathogenic	PS2+PM1+PM2+PP3+PS4-P	Alexander disease
23	F	1Y6M	7D	EE(OS)	FOS,GOS(Spasms,Tonic, Clonic-tonic)	N	P	Burst suppression	Normal	/	Treated with OXC, improved the seizure frequency	VPA,TMP，OXC	1 seizures in the last years	negative	trio-WES	chr20:62076115	KCNQ2	NM_172107	c.587C>T	p.A196V	het	missense	de novo	rs118192199	17475800	AD	Pathogenic	PS2+ PS3+PM1+PM2+PP3+PS4-P	Epileptic encephalopathy, early infantile, 7; Myokymia; Seizures, benign neonatal, 1
24	M	13Y3M	5M	EE,GULT1-DS	GOS(Clonic-tonic),Absence	N	P	Generalized spike and wave	Normal	/	Treatment with KD, seizure-free and significant improvement in development, and significant progress in cognitive and behavioral development	LTG,KD	No seizures in the last 3 years	negative	trio-WES	chr1:43394680	SLC2A1	NM_006516	c.997C>T	p.R333W	het	missense	de novo	rs80359825	26193382	AD	Pathogenic	PS2+PS4-M+PM1+PM2+PP3	GLUT1 deficiency syndrome 1, infantile onset, severe; GLUT1 deficiency syndrome 2, childhood onset; Stomatin-deficient cryohydrocytosis with neurologic defects
25	F	1Y11M	26D	EE(MMPSI)	FOS	N	P	Multifocal spike wave， seizures on the EEG show the migrating pattern	Normal	/	/	PB,OXC,L-Carnitine	Seizures almost every day	negative	trio-WES	chr9:138660694	KCNT1	NM_020822	c.1421G>A	p.R474H	het	missense	de novo	rs866242631	29291456	AD	Pathogenic	PS2+PS4+PM1+PM2+PP3	Epilepsy, nocturnal frontal lobe, 5; Epileptic encephalopathy, early infantile, 14
26	F	2Y1M	8M	GE	GOS(Clonic-tonic),FS	N	N	Normal	Normal	/	/	VPA	3 seizures in the last years, heat-related	negative	trio（WES+CNVseq）	chr4:76393-1613145(1.5M)	/	/	/	/	het	deletion	de novo			/	Likely pathogenic
27	F	9Y4M	8Y	FE,Niemann-Pick disease	FOS	N	P	Normal	Cortical tubers of high signal intensity on T2-weighted sequences in bilateral frontal and parietal lobes	Dysphagia	/	CBZ	2 seizures in the last years	negative	trio（WES+CNVseq）	chr18 :21134774	NPC1	NM_000271	c.1501G>T	p.D501Y	het	missense	Paternal	NA	22326530	AR	Likely pathogenic	PM3-S+PM2+PP3	Niemann-Pick disease, type C1; Niemann-Pick disease, type D
/	/	/	/	/	/	/	/	/	/	/	/	/	/	/	/	chr18 :21114444	NPC1	NM_000271	c.3557G>A	p.R1186H	het	missense	Maternal	rs200444084	32248828	/	Pathogenic	PM3-VS+PM1+PM2+PP3	Niemann-Pick disease, type C1; Niemann-Pick disease, type D	5.6e-05	0
28	F	6Y2M	1Y6M	EE（DOOSE）	GOS(Myoclonus-Atonic),FS	P	P	Generalized spike and wave	Normal	/	/	VPA,LEV	Seizures almost every month	negative	trio（WES+CNVseq）	chrX :69718411	DLG3	NM_021120	c.1861C>T	p.R621W	het	missense	de novo	NA		XLR	Likely pathogenic	PS2+PM1+PM2+PP3	Mental retardation, X-linked 90
29	F	11M13D	4D	EE（OS）	FOS,GOS(Spasms, Clonic-tonic, Tonic)	N	P	Burst suppression	Ventricular dilation, Subependymal cysts	/	/	VPA,LEV,NZP	1-5 seizures per month	negative	trio-WES	chr9:130434355-130434355	STXBP1	NM_003165	c.990dupG	p.L331Afs*21	het	Frameshift	de novo	NA		AD	Pathogenic	PVS1+PS2+PM2	Epileptic encephalopathy, early infantile, 4
30	F	1Y4M	19D	EE（OS）	FOS,GOS(Spasms, Clonic-tonic, Tonic)	N	P	Burst suppression	Normal	/	Treated with LCS, no improvement in seizure frequency	VPA,NZP,TMP,LCS	Seizures almost every month	negative	trio（WES+CNVseq）	chr2 :166245275	SCN2A	NM_021007	c.4959G>C	p.L1653F	het	missense	de novo	NA		AD	Likely pathogenic	PS2+PM1+PM2+PP3	Epileptic encephalopathy, early infantile, 11; Episodic ataxia, type 9; Seizures, benign familial infantile, 3
31	F	2Y4M	6M	EE(DS or DS-like)	FOS,GOS(Clonic-tonic),FS	P	P	Focal spike wave	Normal	Appendicular hypotonia	/	OXC,VPA,NZP,VB6	6 seizures in the last years, heat-related	Maternal grandmother: seizure	trio-WES	chrX :99662901	PCDH19	NM_001184880	c.695A>G	p.N232S	het	missense	Maternal	rs587784299	27179713	XL	Pathogenic	PM1+PS4+PM2+PP3+PP1	Epileptic encephalopathy, early infantile, 9	8e-06
32	M	1Y4M	3M	EE	FOS	N	P	Multifocal spike wave	Delayed myelination of white matter	/	/	LEV,VPA,OXC	No seizures in the last years	negative	trio-WES	chr9 :130374683	STXBP1	NM_003165	c.1A>T	p.M1L	het	initiation	de novo	NA		AD	Pathogenic	PS2+PVS1-M+PM2+PP3	Epileptic encephalopathy, early infantile, 4
33	M	2Y10M	7M	EE(DS or DS-like)	GOS(Clonic-tonic),FS	N	P	Normal	Normal	/	Avoiding sodium channel blockers and Change from LEV to VPA,TMP	LEV,TMP,VPA	4 seizures in the last years, heat-related	negative	trio-WES	chr2 :166909455	SCN1A	NM_001202435	c.603-2A>T	/	het	splicing	de novo	NA		AD	Pathogenic	PVS1+PS2+PM2+PP3	Epilepsy, generalized, with febrile seizures plus, type 2; Epileptic encephalopathy, early infantile, 6 (Dravet syndrome); Febrile seizures, familial, 3A; Migraine, familial hemiplegic, 3
34	F	1Y	1D	EE（OS）	FOS,GOS(Spasms,Tonic)	N	P	Burst suppression	Normal	/	Treated with OXC, no change in seizure frequency	NZP,LEV,OXC	1-3 seizures per month	negative	trio-WES	chr20:62071042	KCNQ2	NM_004518	c.836G>T	p.G279V	het	missense	de novo	NA		AD	Likely pathogenic	PS2+PM2+PP3	Epileptic encephalopathy, early infantile, 7; Myokymia; Seizures, benign neonatal, 1
35	F	3Y4M	7M	EE(DS or DS-like)	FOS,GOS(Clonic-tonic),FS	N	P	Normal	Normal	/	Avoiding sodium channel blockers and unnecessary medical investigations	VPA,TMP	3 seizures in the last years, heat-related	negative	trio-WES	chr2 :166854540-166854545	SCN1A	NM_001202435	c.4476+3_c.4476+8 delAAGTAT	/	het	splicing_near	de novo	NA		AD	Likely pathogenic	PS2+PM2	Epilepsy, generalized, with febrile seizures plus, type 2; Epileptic encephalopathy, early infantile, 6 (Dravet syndrome); Febrile seizures, familial, 3A; Migraine, familial hemiplegic, 3
36	M	1Y6M	5M	EE(WEST)	FOS,GOS(Spasms,Tonic)	P	P	Hypsarrhythmia	Normal	/	/	ACTH,VPA,TMP	Seizures almost every day	negative	trio（WES+CNVseq）	chr2 :166223837	SCN2A	NM_021007	c.3631G>A	p.E1211K	het	missense	de novo	rs387906684	25459969	AD	Pathogenic	PS2+PM1+PM2+PP3+PS4-P	Epileptic encephalopathy, early infantile, 11; Episodic ataxia, type 9; Seizures, benign familial infantile, 3
37	M	4Y8M	3M	GE((BFIS)),PKD	GOS(Clonic-tonic)	N	N	Normal	Normal	/	/	VPA	No seizures in the last 3 years	negative	trio-WES	chr16:29825015	PRRT2	NM_145239	c.640_c.641insC	p.A214Afs*11	het	frameshift	de novo	rs587778771	22101681	AD	Pathogenic	PVS1+PS2+PM2	Convulsions, familial infantile, with paroxysmal choreoathetosis ; Episodic kinesigenic dyskinesia 1; Seizures, benign familial infantile, 2
38	F	1Y1M	1M25D	EE	FOS,GOS(Clonic-tonic, Tonic)	P	P	Multifocal spike wave	Normal	/	Change from OXC to VPA, improved the seizure frequency	OXC,VPA	No seizures in the last 3 months	negative	trio（WES+CNVseq）	chr2 :166909379	SCN1A	NM_006920	c.677C>T	p.T226M	het	missense	de novo	rs121917984	17347258	AD	Pathogenic	PS2+ PS4-M+ PM 1+ PM 2+ PP3	Epilepsy, generalized, with febrile seizures plus, type 2; Epileptic encephalopathy, early infantile, 6 (Dravet syndrome); Febrile seizures, familial, 3A; Migraine, familial hemiplegic, 3
39	F	2Y4M	5M	EE(DS or DS-like)	FOS,GOS(Clonic-tonic,,Myoclonus),FS	N	P	Generalized spike and wave	Normal	/	Avoiding sodium channel blockers	CZP,TMP,LEV	5 seizures in the last years, heat-related	Paternal great-grandfather: seizure	trio-WES	chr2 :166909424	SCN1A	NM_001165963	c.632delA	p.N211Mfs*5	het	frameshift	de novo	NA		AD	Pathogenic	PVS1+ PS2+ PM 2	Epilepsy, generalized, with febrile seizures plus, type 2; Epileptic encephalopathy, early infantile, 6 (Dravet syndrome); Febrile seizures, familial, 3A; Migraine, familial hemiplegic, 3
40	F	11M25D	2D	EE（OS）	FOS,GOS(Spasms,Tonic, Clonic-tonic)	N	P	Burst suppression	Normal	/	Treated with OXC, improved the seizure frequency	PB,OXC,TMP,OXC	No seizures in the last 5 months	negative	trio（WES+CNVseq）	chr20:62070997	KCNQ2	NM_172107	c.881C>T	p.A294V	het	missense	de novo	rs118192211	25052858	AD	Pathogenic	PS2+ PS4-M+ PM 1+ PM 2+ PP3	Epileptic encephalopathy, early infantile, 7; Myokymia; Seizures, benign neonatal, 1
41	M	8Y4M	7M	EE	FOS,GOS(Clonic-tonic),FS	N	P	Normal	Normal	/	/	LEV,VPA,TMP,OXC	3 seizures in the last years	negative	trio（WES+CNVseq）	chr3:60001-12282678(12M)	/	/	/	/	het	duplication	de novo			/	Pathogenic
42	M	1Y7M	8M	GE	GOS(Clonic-tonic,),FS	N	N	Normal	Normal	/	Avoiding sodium channel blockers and started Valproic acid early	VPA,LEV	No seizures in the last 3 months	negative	trio（WES+CNVseq）	chr2 :166908498	SCN1A	NM_001165963	c.695G>T	p.G232V	het	missense	Paternal	NA	18930999	AD	Likely pathogenic	PM1+PM2+PS4-P+PP3	Epilepsy, generalized, with febrile seizures plus, type 2; Epileptic encephalopathy, early infantile, 6 (Dravet syndrome); Febrile seizures, familial, 3A; Migraine, familial hemiplegic, 3
43	M	6Y6M	5Y8M	GE(GEFS+)	GOS(Clonic-tonic,),FS	N	N	Generalized spike and wave	Normal	/	/	VPA	3 seizures in the last years	Mother: epilepsy	trio-WES	chr5:161300333	GABRA1	NM_001127644	c.466T>C	p.Y156H	het	missense	Maternal	NA		AD	Likely pathogenic	PM1+PM2+PP1+PP3	Epileptic encephalopathy, early infantile, 19
44	F	1Y3M	4M	FE(BFIS)	FOS	N	N	Focal spike wave	Normal	Cafe-au-lait spot	/	VPA	No seizures in the last 3 months	Father: seizure	trio（WES+CNVseq）	chr16 :29825015-29825016	PRRT2	NM_145239	c.640_c.641insC	p.A214Afs*11	het	frameshift	Paternal	rs587778771	22101681	AD	Pathogenic	PVS1+PS1+PM2+PP1	Convulsions, familial infantile, with paroxysmal choreoathetosis ; Episodic kinesigenic dyskinesia 1; Seizures, benign familial infantile, 2
45	F	1Y5M	3M	FE	FOS	N	N	Normal	Normal	/	/	TMP	No seizures in the last 3 months	negative	trio-WES	chr16 :29824864	PRRT2	NM_001256443	c.489delG	p.Q163Qfs*13	het	frameshift	de novo	NA		AD	Likely pathogenic	PVS1-M+PS2+PM2	Convulsions, familial infantile, with paroxysmal choreoathetosis ; Episodic kinesigenic dyskinesia 1; Seizures, benign familial infantile, 2
46	M	8Y2M	6Y	FE(FFEVF)	FOS	N	N	Multifocal spike wave	Normal	/	/	LEV,OXC	Seizures almost every months	negative	trio-WES	chr22 :32239728	DEPDC5	NM_001242896	c.2731G>T	p.E911X	het	nonsense	Paternal	NA		AD	Likely pathogenic	PVS1+PM2	Epilepsy, familial focal, with variable foci 1
47	F	1Y2M	10D	EE	FOS,GOS(Spasms,Tonic, Clonic-tonic)	N	P	Multifocal spike wave	Normal	/	/	VPA,ACTH,LEV,NZP,OXC,TMP	Seizures almost every months	negative	trio-WES	chrX :18606106	CDKL5	NM_003159	c.587C>T	p.S196L	het	missense	de novo	rs267608501	31791873	XLD	Pathogenic	PS2+PS4-M+PM1+PM2+PP3	Epileptic encephalopathy, early infantile, 2
48	F	1Y7M	7M	EE(WEST)	GOS(Spasms)	N	P	Hypsarrhythmia	Ventricular dilation, Subependymal cysts	/	/	TMP	Seizures almost every weeks	negative	trio（WES+CNVseq）	chr1:10001-4651608(4.6M)	/	/	/	/	het	deletion	de novo			/	Pathogenic		1p36 deletion syndrome (OMIM:#607872)
49	M	1Y2M	3M	FE(BFIS)	FOS	N	N	Normal	Normal	/	/	TMP	No seizures in the last 3 months	negative	trio-WES	chr16 :29825687	PRRT2	NM_001256442	c.913G>A	p.G305R	het	missense	Paternal	rs767799831	22209761	AD	Likely pathogenic	PM1+PM2+PP3+PS4-P	Convulsions, familial infantile, with paroxysmal choreoathetosis ; Episodic kinesigenic dyskinesia 1; Seizures, benign familial infantile, 2
50	F	6Y3M	2Y4M	EE	FOS,GOS(Clonic-tonic),FS	N	P	Multifocal spike wave	Normal	/	/	VPA,OXC,TMP	2 seizures in the last years, heat-related	negative	trio-WES	chrX :99663126	PCDH19	NM_001184880	c.470A>G	p.D157G	het	missense	de novo	NA		XL	Pathogenic	PS2+PM1+PM2+PM5+PP3	Epileptic encephalopathy, early infantile, 9
51	F	1Y2M	4M	EE	FOS,GOS(Clonic-tonic)	P	P	Focal spike wave	Bilateral pretemporal space widened, bilateral lateral ventricle fullness	/	/	VPA,OXC	Seizures almost every months	negative	trio（WES+CNVseq）	chr20 :62127244	EEF1A2	NM_001958	c.289G>A	p.D97N	het	missense	de novo	NA		AD	Likely pathogenic	PS2+PM1+PM2+PP3	Epileptic encephalopathy, early infantile, 33; Mental retardation, autosomal dominant 38
52	M	3Y7M	1Y9M	FE	FOS	N	N	Multifocal spike wave	Normal	/	Treated with LCS, , improved the seizure frequency	OXC,LCS	No seizures in the last years	negative	trio-WES	chr2 :166245137	SCN2A	NM_021007	c.4823-2A>C	NA	het	splicing	de novo	NA		AD	Pathogenic	PVS1+PS2+PM2+PP3	Epileptic encephalopathy, early infantile, 11; Episodic ataxia, type 9; Seizures, benign familial infantile, 3
53	M	3Y1M	8M	EE(DS or DS-like)	GOS(Clonic-tonic),FS	N	P	Normal	Normal	/	Avoiding sodium channel blockers	VPA,LEV	4 seizures in the last years, heat-related	Maternal brother: seizure	trio-WES	chr2 :166898844	SCN1A	NM_001165963	c.2134C>T	p.R712X	het	nonsense	de novo	rs794726730	30641252	AD	Pathogenic	PVS1+PS2+PS4-M+PM2+PP3	Epilepsy, generalized, with febrile seizures plus, type 2; Epileptic encephalopathy, early infantile, 6 (Dravet syndrome); Febrile seizures, familial, 3A; Migraine, familial hemiplegic, 3
54	M	1Y2M	1D	EE	FOS,GOS(Spasms,Tonic)	P	P	Multifocal spike wave	Thin corpus callosum Splenium	/	Treated with LCS, improved the seizure frequency	OXC,TMP, LCS	Seizures almost every weeks	Faternal grandfather: seizure	trio-WES	chr2 :166165896	SCN2A	NM_021007	c.640T>C	p.S214P	het	missense	de novo	rs1057517854	27781031	AD	Pathogenic	PS2+PM1+PM2+PM4-P+PP3	Epileptic encephalopathy, early infantile, 11; Episodic ataxia, type 9; Seizures, benign familial infantile, 3
55	M	1Y	29D	EE(MMPSI)	FOS	N	P	Multifocal spike wave， seizures on the EEG show the migrating pattern	Normal	/	/	TPM,VPA,OXC，LCS，Prednisone acetate，L-Carnitine	Seizures almost every day	negative	trio-WES	chr9:138651532	KCNT1	NM_020822	c.862G>A	p.G288S	het	missense	de novo	rs5877772642	24029078	AD	Pathogenic	PS2+PS4+PM2+PP3	Epilepsy, nocturnal frontal lobe, 5; Epileptic encephalopathy, early infantile, 14
56	M	1Y1M	4M	EE(WEST)	GOS(Spasms)	N	P	Hypsarrhythmia	Normal	/	/	VPA,ACTH	Seizures almost every months	negative	trio（WES+CNVseq）	chrX:1-155270560(155M)	/	/	/	/	het	duplication	de novo			/	Pathogenic
57	M	1Y9M	6M	EE(WEST)	GOS(Spasms)	N	P	Hypsarrhythmia	Hyperintensity of cerebral white matter	Short stature, hypertelorism	/	ACTH,Prednisone,VPA,TMP	No seizures in the last 3 months	negative	trio（WES+CNVseq）	chr17 :17699563	RAI1	NM_030665	c.3301C>T	p.P1101S	het	missense	de novo	NA		AD	Likely pathogenic	PS2+PM2+PP3	Smith-Magenis syndrome
58	M	1Y2M	5M	EE	FOS,GOS(Clonic-tonic)	N	P	Normal	Normal	/	/	VPA	1 seizures in the last 3 months	negative	trio（WES+CNVseq）	chr16:29594293-30171789(577Kb)	/	/	/	/	het	deletion	father			/	Likely pathogenic		16p11.2 deletion syndrome(OMIM:#611913)
59	F	2Y10M	2Y	FE	FOS	N	N	Focal spike wave	Normal	/	/	OXC	No seizures in the last 3 months	Maternal brother: epilepsy; Maternal aunt:epilepsy	trio-WES	chr3 :50386126	NPRL2	NM_006545	c.673C>T	p.Q225X	het	nonsense	Maternal	NA		AD	Likely pathogenic	PVS1+PM2+PP3	Epilepsy, familial focal, with variable foci 2
60	F	10Y	1Y8M	EE	GOS(Absence)	N	P	Generalized 3 Hz spike and wave	Normal	/	/	VPA	No seizures in the last years	negative	trio-WES	chr3 :11072906	SLC6A1	NM_003042	c.1367G>A	p.S456N	het	missense	de novo	NA		AD	Likely pathogenic	PS2+PM1+PM2+PP3	Myoclonic-atonic epilepsy
61	F	10Y4M	4Y	EE(DOOSE)	GOS(Myoclonus-atonic,Absence,Clonic-tonic)	N	P	Generalized spike and wave	Normal	/	Treated with KD, improved the seizure frequency	LEV,NZP,KD	No seizures in the last years	negative	trio-WES	chr3:11072887-11072888	SLC6A1	NM_003042	c.1348_c.1349delTT	p.F450Xfs*1	het	frameshift	de novo	NA		AD	Pathogenic	PVS1+PS2+PM2	Myoclonic-atonic epilepsy
62	F	4Y	6M	EE	GOS(Clonic-tonic,),FS	P	P	Normal	Normal	/	/	VPA	3 seizures in the last years	negative	trio（WES+CNVseq）	chr7 :99704407	AP4M1	NM_004722	c.1264C>T	p.R422X	het	nonsense	Paternal	rs1440310254		AR	Pathogenic	PVS1+PM2+PM3	Spastic paraplegia 50, autosomal recessive	8e-06
/	/	/	/	/	/	/	/	/	/	/	/	/	/	/	/	chr7 :99703604	AP4M1	NM_004722	c.952C>T	p.R318X	het	nonsense	Maternal	rs730882249	24700674	/	Pathogenic	PVS1+PM2+PM3	Spastic paraplegia 50, autosomal recessive
63	M	2Y	1Y3M	FE,TSC	FOS	N	N	Focal spike wave	Cortical tubers of high signal intensity on T2-weighted sequences in bilateral frontal and parietal lobes	/	Influenced choice of future treatment	CBZ	No seizures in the last 3 months	Father: facial angiofibroma; Paternalr uncle: epilepsy	trio-WES	chr9 :135779796	TSC1	NM_000368	c.2041+2T>G	/	het	splicing	Paternal	NA		AD	Pathogenic	PVS1+PM2+PP3+PP1	Tuberous sclerosis-1
64	M	5Y2M	<28D	EE	FOS,GOS(Clonic-tonic)	N	P	Multifocal spike wave	White matter attenuation，agenesis of the corpus callosum	/	/	CBZ,VPA	3 seizures in the last years	negative	trio（WES+CNVseq）	chr6 :3225805	TUBB2B	NM_178012	c.518C>T	p.P173L	het	missense	de novo	NA	24860126	AD	Pathogenic	PS2+PM1+PM2+PP3+PS4-P	Cortical dysplasia, complex, with other brain malformations 7
65	M	1Y4M	5M	EE(DS or DS-like)	GOS(Clonic-tonic),FS	N	P	Normal	Normal	/	Avoiding sodium channel blockers and started Valproic acid early	VPA,LEV	No seizures in the last 3 months	negative	trio-WES	chr2 :166848446	SCN1A	NM_001165963	c.5339T>G	p.M1780R	het	missense	de novo	NA	12821740	AD	Likely pathogenic	PS2-PM1+PM2+PP3+PP2+PS4-P	Epilepsy, generalized, with febrile seizures plus, type 2; Epileptic encephalopathy, early infantile, 6 (Dravet syndrome); Febrile seizures, familial, 3A; Migraine, familial hemiplegic, 3
66	M	1Y4M	5M	GE	GOS(Clonic-tonic),FS	N	N	Normal	Normal	/	/	VPA	No seizures in the last 3 months	negative	trio-WES	chr6 :24653368	TDP2	NM_016614	c.650delG	p.G217Efs*7	hom	frameshift	maternal and paternal	NA		AR	Pathogenic	PVS1+PM2+PM3-P	Spinocerebellar ataxia, autosomal recessive 23
67	M	13Y5M	4M	FE	FOS	N	P	Normal	Normal	/	/	OXC,VPA	2 seizures in the last years	Father: epilepsy	trio-WES	chr20 :5283308	PROKR2	NM_144773	c.533G>C	p.W178S	het	missense	Paternal	rs201835496	32171629	AD	Pathogenic	PS1+PS4+PM2+PP1+PP3	Hypogonadotropic hypogonadism 3 with or without anosmia	0.00017	0
68	F	14Y11M	3M	EE	FOS,GOS(Spasms,Clonic-tonic)	N	P	Multifocal spike wave	Normal	/	/	OXC,LEV,VPA	No seizures in the last 3 years	Brother: seizure	trio-WES	chr2 :166165924	SCN2A	NM_021007	c.668G>A	p.R223Q	het	missense	de novo	rs121917752	29635106	AD	Pathogenic	PS2+PM1+PM2+PP3+PS4-P	Epileptic encephalopathy, early infantile, 11; Episodic ataxia, type 9; Seizures, benign familial infantile, 3
69	M	10Y4M	3Y	GE(GEFS+)	GOS(Clonic-tonic)	N	N	Normal	Normal	Short stature,hypertelorism	/	VPA	No seizures in the last 3 years	negative	trio-WES	chr17 :17701518-17701530	RAI1	NM_030665	c.5254_c.5266 delGGGAAGCCCCCCA	p.G1752Gfs*94	het	frameshift	de novo	NA		AD	Pathogenic	PVS1+PS2+PM2	Smith-Magenis syndrome
70	M	2Y9M	5M	FE,TSC	FOS,GOS(Spasms)	N	P	Multifocal spike wave	Cortical tubers of high signal intensity on T2-weighted sequences in bilateral frontal and parietal lobes	/	Treated with VGB, improved the seizure frequency and EEG	ACTH,Prednisone,VPA,LCS,VGB	Seizures almost every days	negative	trio（WES+CNVseq）	chr16:2136751	TSC2	NM_000548	c.4868C>T	p.T1623I	het	missense	de novo	rs397515220	22903760	AD	Likely pathogenic	PS2+PM2+PP3+PS4-P	Tuberous sclerosis-2
71	F	15Y	10Y	FE,CCHD	FOS	P	P	Normal	Normal	Atrial septal defect	/	OXC	No seizures in the last years	Paternal cousin: epilepsy;	trio（WES+CNVseq）	chr6 :157222643-157222644	ARID1B	NM_020732	c.1910_c.1911delGG	p.R637Ifs*15	het	frameshift	de novo	NA		AD	Likely pathogenic	PS2+PVS1-M+PM2	Coffin-Siris syndrome 1
72	F	2Y	5M	EE(DS or DS-like)	FOS,GOS(Clonic-tonic),FS	N	P	Normal	Normal	/	Change from OXC to VPA, improved the seizure frequency	OXC,VPA	4 seizures in the last years,mostly heat-related	Maternal great grandmother:epliepsy;	trio-WES	chr2 :166911271	SCN1A	NM_001202435	c.479C>A	p.T160N	het	missense	de novo	NA		AD	Likely pathogenic	PS2+PM1+PM2+PP3	Epilepsy, generalized, with febrile seizures plus, type 2; Epileptic encephalopathy, early infantile, 6 (Dravet syndrome); Febrile seizures, familial, 3A; Migraine, familial hemiplegic, 3
73	M	5Y6M	7M	EE	GOS(Clonic-tonic),FS	N	P	Normal	Normal	/	/	VPA	No seizures in the last years	negative	trio（WES+CNVseq）	chr4:53382-964860(911Kb)	/	/	/	/	het	deletion	de novo			/	Likely pathogenic
/	/	/	/	/	/	/	/	/	/	/	/	/	/	/	/	chr15:100214597-102284775(2M)	/	/	/	/	het	duplication	de novo			/	Likely pathogenic
74	F	8Y11M	8M	GE(GEFS+)	GOS(Clonic-tonic),FS	N	N	Normal	Normal	/	/	VPA,LEV	No seizures in the last 3 years	Paternal grandfather: seizure	trio-WES	chr5:160758021	GABRB2	NM_021911	c.946G>A	p.V316I	het	missense	de novo	rs1554093884		AD	Likely pathogenic	PS2+PM1+PM2+PP3	Epileptic encephalopathy, infantile or early childhood, 2
75	F	4Y9M	8M	EE(DS or DS-like)	GOS(Clonic-tonic,Myoclonus,Absence),FS	N	P	Multifocal spike wave and generalized spike and wave	Normal	/	/	VPA,LEV,TMP,LTG	Seizures almost every months	negative	trio-WES	chr5:160838036	GABRB2	NM_021911	c.486G>T	p.M162I	het	missense	de novo	NA		AD	Likely pathogenic	PS2+PM1+PM2+PP3	Epileptic encephalopathy, infantile or early childhood, 2
76	F	5Y7M	1Y2M	EE	FOS,GOS(Clonic-tonic),FS	N	P	Normal	Normal	/	/	OXC,LEV	2 seizures in the last years,mostly heat-related	negative	trio（WES+CNVseq）	chrX:96603114-99663595(3M)	/	/	/	/	het	deletion	de novo			/	Pathogenic
77	M	11Y4M	3Y10M	EE(EAS)	FOS,GOS(Myoclonus, Myoclonus-Atonic)	N	P	Continuous slow-spike-wave during the slow sleep cycle	Normal	/	Treated with LEV, decreased epileptic discharges during sleep	VPA,LEV	No seizures in the last years	negative	trio（WES+CNVseq）	chr16:9862914	GRIN2A	NM_001134407	c.2389delinsCAG	p.T797Qfs*12	het	frameshift	de novo	NA		AD	Pathogenic	PVS1+PS2+PM2	Epilepsy, focal, with speech disorder and with or without mental retardation
78	F	3Y2M	5M	FE	FOS	N	N	Focal spike wave	Normal	/		VPA	No seizures in the last years	negative	trio（WES+CNVseq）	chr16:29571179-30189789(618Kb)	/	/	/	/	het	deletion	father			/	Likely pathogenic		16p11.2 deletion syndrome(OMIM:#611913)
79	F	7M17D	3D	EE（OS）	FOS,GOS(Spasms,Tonic, Clonic-tonic)	N	P	Burst suppression	Normal	/	/	TMP,CLB,LEV	Seizures almost every months	negative	trio（WES+CNVseq）	chr9:130438134	STXBP1	NM_003165	c.1162C>T	p.R388X	het	nonsense	de novo	rs121918321	27184330	AD	Pathogenic	PVS1+PS2+PS4-M+PM2	Epileptic encephalopathy, early infantile, 4
80	M	9M	3D	EE	FOS,GOS(Tonic)	N	P	Focal spike wave	Normal	/	Treated with OXC, improved the seizure frequency	TMP，OXC	No seizures in the last 3 months	negative	trio-WES	chr20 :62076620	KCNQ2	NM_172107	c.485A>G	p.K162R	het	missense	de novo	rs754250122		AD	Likely pathogenic	PS2+PM2+PP3	Epileptic encephalopathy, early infantile, 7; Myokymia; Seizures, benign neonatal, 1	4.8e-05
81	M	2Y1M	2M	EE,IT,CCHD, Polydactyly	FOS,GOS(Clonic-tonic),FS	P	P	Normal	Normal	/		OXC	No seizures in the last 3 months	negative	trio（WES+CNVseq）	chr16:29468170-30301199(833Kb)	/	/	/	/	het	deletion	de novo			/	Likely pathogenic		16p11.2 deletion syndrome(OMIM:#611913)
82	F	11M	3M	EE(WEST)	FOS,GOS(Spasms)	N	P	Hypsarrhythmia	Normal	/	/	TMP,ACTH,Prednisone	Seizures almost every months	negative	trio-WES	chr9:131389702-131389704	SPTAN1	NM_001130438	c.6614_c.6616delAGG	p.Q2205_E2206 delinsQ	het	non-frameshift	de novo	NA		AD	Likely pathogenic	PS2+PM2+PM4	Epileptic encephalopathy, early infantile, 5
83	F	1Y9M	11M	EE(WEST)	FOS,GOS(Spasms)	N	P	Hypsarrhythmia	Cortical tubers of high signal intensity on T2-weighted sequences	/	Treated with VGB and LEV, improved the seizure frequency and EEG	Prednisone,VPA,VGB,LEV	Seizures almost every weeks	negative	trio-WES	chr16 :2120571	TSC2	NM_000548	c.1831C>T	p.R611W	het	missense	de novo	rs45469298	15483652	AD	Likely pathogenic	PS2+PS4-M+PM2+PP3	Tuberous sclerosis-2
84	F	2Y8M	2Y	FE(FFEVF)	FOS	N	N	Multifocal spike wave	Normal	/	/	VPA,NZP,OXC	Seizures almost every months	Paternal grandfather: epilepsy	trio-WES	chr22 :32179892-32179894	DEPDC5	NM_001242896	c.484-1_c.485delGGT	p.V162Gfs*18	het	frameshift	Paternal	NA		AD	Likely pathogenic	PVS1+PM2	Epilepsy, familial focal, with variable foci 1
85	M	6M8D	3D	EE	FOS	N	P	Normal	Normal	/	/	VPA	Seizures almost every months	negative	trio（WES+CNVseq）	chr14:105834449	PACS2	NM_001100913	c.625G>A	p.E209K	het	missense	de novo	NA	30684285	AD	Pathogenic	PS2+PS4+PM2+PP3	Epileptic encephalopathy, early infantile, 66
86	F	10M	5M	EE	GOS(Tonic,Clonic-tonic)	N	P	Diffuse data wave	Normal	/	/	LEV	No seizures in the last 3 months	Mother: epilepsy	trio-WES	chr10 :79396751-79396752	KCNMA1	NM_001271520	c.391_c.392insGGCGGC	p.L131delinsRRL	het	non-frameshift	Maternal	NA		AD	likely pathogenic	PM2+PM4+PP1+PP4	Liang-Wang syndrome; Paroxysmal nonkinesigenic dyskinesia, 3, with or without generalized epilepsy
87	M	8Y3M	5Y	GE	GOS(Absence)	N	P	Generalized spike and wave	Normal	/	/	LTG,VPA,NZP	No seizures in the last years	negative	trio（WES+CNVseq）	chr16:21964744-22376335(411Kb)	/	/	/	/	het	deletion	father			/	Likely pathogenic		16p12.1 deletion syndrome (OMIM:#136570)
88	M	2Y1M	1Y8M	GE	GOS(Clonic-tonic),FS	N	N	Normal	Normal	/	/	VPA	No seizures in the last 3 months	Father: seizure	trio-WES	chr2 :149227140	MBD5	NM_018328	c.1628C>T	p.T543I	het	missense	de novo	NA		AD	Likely pathogenic	PS2+PM2	Mental retardation, autosomal dominant 1
89	M	1Y3M	9D	EE	FOS,GOS(Tonic,Clonic-tonic)	N	P	Multifocal spike wave	Normal	/	Treated with OXC, improved the seizure frequency	VPA,TMP，OXC	Seizures almost every months	negative	trio-WES	chr20 :62076600-62076601	KCNQ2	NM_172107	c.504_c.505delCT	p.F168Lfs*4	het	frameshift	de novo	NA		AD	Pathogenic	PVS1+PS2+PM2	Epileptic encephalopathy, early infantile, 7; Myokymia; Seizures, benign neonatal, 1
90	M	7Y2M	3M	FE	FOS	N	N	Normal	Normal	/	/	VPA,OXC,TMP	No seizures in the last 2 years	negative	trio-WES	chr19:13372340	CACNA1A	NM_001127221	c.4177G>A	p.V1393M	het	missense	de novo	rs794727411	31487502	AD	Pathogenic	PS2+PM1+PM2+PS4-M+PP3	Epileptic encephalopathy, early infantile, 42
91	M	7Y7M	4Y	EE	FOS	N	P	Multifocal spike wave	Normal	/	/	OXC,VPA	No seizures in the last 2 years	negative	trio（WES+CNVseq）	chr20:47991468	KCNB1	NM_004975	c.629C>T	p.T210M	het	missense	de novo		doi:10.4172/Neuropsychiatry.1000494	AD	Pathogenic	PS2+PM1+PM2+PS4-M+PP3	Epileptic encephalopathy, early infantile, 26
92	F	2Y5M	8M	EE	FOS,GOS(Clonic-tonic), Febrile seizures	N	P	Multifocal spike wave	Normal	/	Avoiding sodium channel blockers and started Valproic acid early	VPA，TMP	2 seizures in the last years, heat-related	Paternal grandmather: seizure	trio（WES+CNVseq）	chr2:166850655-166852627	SCN1A	NM_001202435	exon:26-27	/	het	deletion	de novo			AD	Pathogenic	PVS1+PS2+PM2	Epilepsy, generalized, with febrile seizures plus, type 2; Epileptic encephalopathy, early infantile, 6 (Dravet syndrome); Febrile seizures, familial, 3A; Migraine, familial hemiplegic, 3

## Sheet: De novo variants
Patient ID	Sex	Current age	Age of seizure onset	Diagnosis	Seizure	ASD	DD/ID	EEG	Brain magnetic resonance	Other abnormalities	Treatment Impact	All Treatment	Prognosis	Family history	trio-WES/ trio(WES+CNVseq)	Genomic coordinates (hg19)	Gene	Gene NM#	Variants of nucleic acid	Variants of protein	het/hom	Mutation type	Inheritance	dbSNP ID	PubMed (ID or doi)	Type of inheritance	ACMG Classification	ACMG Evidence	OMIM Disease Associations	MAF (dbSNP)	1000Gnome (China)
5	F	6Y1M	7M	EE(DS or DS-like)	FOS,GOS(Clonic-tonic,Myoclonus,Myoclonus- Clonic-Tonic),FS	N	P	Generalized spike and wave and multifocal spike wave	Normal	/	Avoiding sodium channel blockers and Change from LEV to VPA,TMP	VPA,TPM,CZP,LEV	Seizures 1-2 times a year, mostly heat-related	N	trio-WES	chr2:166908469	SCN1A	NM_001202435	c.724C>T	p.Q242X	het	nonsense	de novo	NA		AD	Pathogenic	PVS1+PS2+PM2	Epilepsy, generalized, with febrile seizures plus, type 2; Epileptic encephalopathy, early infantile, 6 (Dravet syndrome); Febrile seizures, familial, 3A; Migraine, familial hemiplegic, 3
8	F	5Y	8M	EE,RTT	FOS	P	P	Generalized spike and wave and multifocal spike wave	Bilateral Frontal sulci space widened,thin genu of the corpus callosum	Muscle hypotonia	/	VPA,OXC,LEV	1-2 seizures per month	N	trio-WES	chrX:153296777	MECP2	NM_004992	c.502C>T	p.R168X	het	nonsense	de novo	rs61748421	16629931	XLD	Pathogenic	PVS1+PS2+PM2+PP3	Mental retardation, X-linked, syndromic 13; Rett syndrome
12	F	5Y7M	5D	EE(OS)	FOS,GOS(Spasms,Tonic, Clonic-tonic,Absence)	N	P	Burst suppression	Bilateral anterior temporal space widened, arachnoid cyst	/	/	VPA,TMP	Died at 3Y4M	N	trio-WES	chr9:138660693	KCNT1	NM_020822	c.1420C>T	p.R474C	het	missense	de novo	rs866242631	28987752/27081515	AD	Pathogenic	PS2+PM1+PM2+PS4-M+PP3	Epilepsy, nocturnal frontal lobe, 5; Epileptic encephalopathy, early infantile, 14
16	M	2Y10M	7M	EE(West),TCS	FOS,GOS(Spasms, Clonic-tonic)	N	P	Hypsarrhythmia	Cortical tubers high signal intensity on T2-weighted sequences in the bilateral frontal lobes	Hypomelanotic macule	Treated with VGB, improved the seizure frequency and EEG	ACTH,Prednisone,VGB,VPA,TMP	5 seizures in the last years	N	trio-WES	chr16:2130376	TSC2	NM_000548	c.3608C>G	p.T1203R	het	missense	de novo	NA	22903760	AD	Pathogenic	PS2+PM1+PM2+PS4-P+PP3	Tuberous sclerosis-2
18	M	1Y11M	5M	EE(West), Neurofibromatosis	FOS,GOS(Spasms)	N	P	Hypsarrhythmia	Cortical tubers of the anterior upper thalamus and posterior branch of the internal capsule	Multiple cafe-au-lait macules	/	ACTH,Prednisone,TMP	1-2 seizures per month	N	trio（WES+CNVseq）	chr17:29556367	NF1	NM_001042492	c.2734C>T	p.Q912X	het	nonsense	de novo	NA	26076063	AD	Pathogenic	PVS1+ PS2+ PM2+ PP3	Neurofibromatosis, type 1; Neurofibromatosis, familial spinal; Watson syndrome
21	F	2Y1M	4M	EE	FOS,GOS(Clonic-tonic)	N	P	Normal	Lateral Ventricle Enlargement, thinning of the corpus callosum	/	/	VPA,TMP	1-4 seizures per month	N	trio-WES	chr8:22865223	RHOBTB2	NM_001160036	c.1531C>T	p.R511W	het	missense	de novo	NA	29276004/29768694	AD	Pathogenic	PS1+PM1+PM2+PS4-M	Epileptic encephalopathy, early infantile, 64
22	F	1Y7M	3M	EE,Alexander disease	FOS,FS	N	P	Multifocal spike wave	Cortical tubers of high signal intensity on T2-weighted sequences in bilateral basal, frontal and parietal areas	/	/	CBZ,TMP	1-2 seizures per month	N	trio（WES+CNVseq）	chr17:42988614	GFAP	NM_002055	c.1117G>A	p.E373K	het	missense	de novo	rs58075601	12034785/22302460	AD	Pathogenic	PS2+PM1+PM2+PP3+PS4-P	Alexander disease
23	F	1Y6M	7D	EE(OS)	FOS,GOS(Spasms,Tonic, Clonic-tonic)	N	P	Burst suppression	Normal	/	Treated with OXC, improved the seizure frequency	VPA,TMP，OXC	1 seizures in the last years	N	trio-WES	chr20:62076115	KCNQ2	NM_172107	c.587C>T	p.A196V	het	missense	de novo	rs118192199	17475800	AD	Pathogenic	PS2+ PS3+PM1+PM2+PP3+PS4-P	Epileptic encephalopathy, early infantile, 7; Myokymia; Seizures, benign neonatal, 1
24	M	13Y3M	5M	EE,GULT1-DS	GOS(Clonic-tonic),Absence	N	P	Generalized spike and wave	Normal	/	Treatment with KD, seizure-free and significant improvement in development, and significant progress in cognitive and behavioral development	LTG,KD	No seizures in the last 3 years	N	trio-WES	chr1:43394680	SLC2A1	NM_006516	c.997C>T	p.R333W	het	missense	de novo	rs80359825	26193382	AD	Pathogenic	PS2+PS4-M+PM1+PM2+PP3	GLUT1 deficiency syndrome 1, infantile onset, severe; GLUT1 deficiency syndrome 2, childhood onset; Stomatin-deficient cryohydrocytosis with neurologic defects
25	F	1Y11M	26D	EE(MMPSI)	FOS	N	P	Multifocal spike wave， seizures on the EEG show the migrating pattern	Normal	/	/	PB,OXC,L-Carnitine	Seizures almost every day	N	trio-WES	chr9:138660694	KCNT1	NM_020822	c.1421G>A	p.R474H	het	missense	de novo	rs866242631	29291456	AD	Pathogenic	PS2+PS4+PM1+PM2+PP3	Epilepsy, nocturnal frontal lobe, 5; Epileptic encephalopathy, early infantile, 14
29	F	11M13D	4D	EE（OS）	FOS,GOS(Spasms, Clonic-tonic, Tonic)	N	P	Burst suppression	Ventricular dilation, Subependymal cysts	/	/	VPA,LEV,NZP	1-5 seizures per month	N	trio-WES	chr9:130434355-130434355	STXBP1	NM_003165	c.990dupG	p.L331Afs*21	het	Frameshift	de novo	NA		AD	Pathogenic	PVS1+PS2+PM2	Epileptic encephalopathy, early infantile, 4
32	M	1Y4M	3M	EE	FOS	N	P	Multifocal spike wave	Delayed myelination of white matter	/	/	LEV,VPA,OXC	No seizures in the last years	N	trio-WES	chr9 :130374683	STXBP1	NM_003165	c.1A>T	p.M1L	het	initiation	de novo	NA		AD	Pathogenic	PS2+PVS1-M+PM2+PP3	Epileptic encephalopathy, early infantile, 4
33	M	2Y10M	7M	EE(DS or DS-like)	GOS(Clonic-tonic),FS	N	P	Normal	Normal	/	Avoiding sodium channel blockers and Change from LEV to VPA,TMP	LEV,TMP,VPA	4 seizures in the last years, heat-related	N	trio-WES	chr2 :166909455	SCN1A	NM_001202435	c.603-2A>T	/	het	splicing	de novo	NA		AD	Pathogenic	PVS1+PS2+PM2+PP3	Epilepsy, generalized, with febrile seizures plus, type 2; Epileptic encephalopathy, early infantile, 6 (Dravet syndrome); Febrile seizures, familial, 3A; Migraine, familial hemiplegic, 3
36	M	1Y6M	5M	EE(WEST)	FOS,GOS(Spasms,Tonic)	P	P	Hypsarrhythmia	Normal	/	/	ACTH,VPA,TMP	Seizures almost every day	N	trio（WES+CNVseq）	chr2 :166223837	SCN2A	NM_021007	c.3631G>A	p.E1211K	het	missense	de novo	rs387906684	25459969	AD	Pathogenic	PS2+PM1+PM2+PP3+PS4-P	Epileptic encephalopathy, early infantile, 11; Episodic ataxia, type 9; Seizures, benign familial infantile, 3
37	M	4Y8M	3M	GE((BFIS)),PKD	GOS(Clonic-tonic)	N	N	Normal	Normal	/	/	VPA	No seizures in the last 3 years	N	trio-WES	chr16:29825015	PRRT2	NM_145239	c.640_c.641insC	p.A214Afs*11	het	frameshift	de novo	rs587778771	22101681	AD	Pathogenic	PVS1+PS2+PM2	Convulsions, familial infantile, with paroxysmal choreoathetosis ; Episodic kinesigenic dyskinesia 1; Seizures, benign familial infantile, 2
38	F	1Y1M	1M25D	EE	FOS,GOS(Clonic-tonic, Tonic)	P	P	Multifocal spike wave	Normal	/	Change from OXC to VPA, improved the seizure frequency	OXC,VPA	No seizures in the last 3 months	N	trio（WES+CNVseq）	chr2 :166909379	SCN1A	NM_006920	c.677C>T	p.T226M	het	missense	de novo	rs121917984	17347258	AD	Pathogenic	PS2+ PS4-M+ PM 1+ PM 2+ PP3	Epilepsy, generalized, with febrile seizures plus, type 2; Epileptic encephalopathy, early infantile, 6 (Dravet syndrome); Febrile seizures, familial, 3A; Migraine, familial hemiplegic, 3
39	F	2Y4M	5M	EE(DS or DS-like)	FOS,GOS(Clonic-tonic,,Myoclonus),FS	N	P	Generalized spike and wave	Normal	/	Avoiding sodium channel blockers	CZP,TMP,LEV	5 seizures in the last years, heat-related	Paternal great-grandfather: seizure	trio-WES	chr2 :166909424	SCN1A	NM_001165963	c.632delA	p.N211Mfs*5	het	frameshift	de novo	NA		AD	Pathogenic	PVS1+ PS2+ PM 2	Epilepsy, generalized, with febrile seizures plus, type 2; Epileptic encephalopathy, early infantile, 6 (Dravet syndrome); Febrile seizures, familial, 3A; Migraine, familial hemiplegic, 3
40	F	11M25D	2D	EE（OS）	FOS,GOS(Spasms,Tonic, Clonic-tonic)	N	P	Burst suppression	Normal	/	Treated with OXC, improved the seizure frequency	PB,OXC,TMP,OXC	No seizures in the last 5 months	N	trio（WES+CNVseq）	chr20:62070997	KCNQ2	NM_172107	c.881C>T	p.A294V	het	missense	de novo	rs118192211	25052858	AD	Pathogenic	PS2+ PS4-M+ PM 1+ PM 2+ PP3	Epileptic encephalopathy, early infantile, 7; Myokymia; Seizures, benign neonatal, 1
47	F	1Y2M	10D	EE	FOS,GOS(Spasms,Tonic, Clonic-tonic)	N	P	Multifocal spike wave	Normal	/	/	VPA,ACTH,LEV,NZP,OXC,TMP	Seizures almost every months	N	trio-WES	chrX :18606106	CDKL5	NM_003159	c.587C>T	p.S196L	het	missense	de novo	rs267608501	31791873	XLD	Pathogenic	PS2+PS4-M+PM1+PM2+PP3	Epileptic encephalopathy, early infantile, 2
50	F	6Y3M	2Y4M	EE	FOS,GOS(Clonic-tonic),FS	N	P	Multifocal spike wave	Normal	/	/	VPA,OXC,TMP	2 seizures in the last years, heat-related	N	trio-WES	chrX :99663126	PCDH19	NM_001184880	c.470A>G	p.D157G	het	missense	de novo	NA		XL	Pathogenic	PS2+PM1+PM2+PM5+PP3	Epileptic encephalopathy, early infantile, 9
52	M	3Y7M	1Y9M	FE	FOS	N	N	Multifocal spike wave	Normal	/	Treated with LCS, , improved the seizure frequency	OXC,LCS	No seizures in the last years	N	trio-WES	chr2 :166245137	SCN2A	NM_021007	c.4823-2A>C	NA	het	splicing	de novo	NA		AD	Pathogenic	PVS1+PS2+PM2+PP3	Epileptic encephalopathy, early infantile, 11; Episodic ataxia, type 9; Seizures, benign familial infantile, 3
53	M	3Y1M	8M	EE(DS or DS-like)	GOS(Clonic-tonic),FS	N	P	Normal	Normal	/	Avoiding sodium channel blockers	VPA,LEV	4 seizures in the last years, heat-related	Maternal brother: seizure	trio-WES	chr2 :166898844	SCN1A	NM_001165963	c.2134C>T	p.R712X	het	nonsense	de novo	rs794726730	30641252	AD	Pathogenic	PVS1+PS2+PS4-M+PM2+PP3	Epilepsy, generalized, with febrile seizures plus, type 2; Epileptic encephalopathy, early infantile, 6 (Dravet syndrome); Febrile seizures, familial, 3A; Migraine, familial hemiplegic, 3
54	M	1Y2M	1D	EE	FOS,GOS(Spasms,Tonic)	P	P	Multifocal spike wave	Thin corpus callosum Splenium	/	Treated with LCS, improved the seizure frequency	OXC,TMP, LCS	Seizures almost every weeks	Faternal grandfather: seizure	trio-WES	chr2 :166165896	SCN2A	NM_021007	c.640T>C	p.S214P	het	missense	de novo	rs1057517854	27781031	AD	Pathogenic	PS2+PM1+PM2+PM4-P+PP3	Epileptic encephalopathy, early infantile, 11; Episodic ataxia, type 9; Seizures, benign familial infantile, 3
55	M	1Y	29D	EE(MMPSI)	FOS	N	P	Multifocal spike wave， seizures on the EEG show the migrating pattern	Normal	/	/	TPM,VPA,OXC，LCS，Prednisone acetate，L-Carnitine	Seizures almost every day	N	trio-WES	chr9:138651532	KCNT1	NM_020822	c.862G>A	p.G288S	het	missense	de novo	rs5877772642	24029078	AD	Pathogenic	PS2+PS4+PM2+PP3	Epilepsy, nocturnal frontal lobe, 5; Epileptic encephalopathy, early infantile, 14
61	F	10Y4M	4Y	EE(DOOSE)	GOS(Myoclonus-atonic,Absence,Clonic-tonic)	N	P	Generalized spike and wave	Normal	/	Treated with KD, improved the seizure frequency	LEV,NZP,KD	No seizures in the last years	N	trio-WES	chr3:11072887-11072888	SLC6A1	NM_003042	c.1348_c.1349delTT	p.F450Xfs*1	het	frameshift	de novo	NA		AD	Pathogenic	PVS1+PS2+PM2	Myoclonic-atonic epilepsy
64	M	5Y2M	<28D	EE	FOS,GOS(Clonic-tonic)	N	P	Multifocal spike wave	White matter attenuation，agenesis of the corpus callosum	/	/	CBZ,VPA	3 seizures in the last years	N	trio（WES+CNVseq）	chr6 :3225805	TUBB2B	NM_178012	c.518C>T	p.P173L	het	missense	de novo	NA	24860126	AD	Pathogenic	PS2+PM1+PM2+PP3+PS4-P	Cortical dysplasia, complex, with other brain malformations 7
68	F	14Y11M	3M	EE	FOS,GOS(Spasms,Clonic-tonic)	N	P	Multifocal spike wave	Normal	/	/	OXC,LEV,VPA	No seizures in the last 3 years	Brother: seizure	trio-WES	chr2 :166165924	SCN2A	NM_021007	c.668G>A	p.R223Q	het	missense	de novo	rs121917752	29635106	AD	Pathogenic	PS2+PM1+PM2+PP3+PS4-P	Epileptic encephalopathy, early infantile, 11; Episodic ataxia, type 9; Seizures, benign familial infantile, 3
69	M	10Y4M	3Y	GE(GEFS+)	GOS(Clonic-tonic)	N	N	Normal	Normal	Short stature,hypertelorism	/	VPA	No seizures in the last 3 years	N	trio-WES	chr17 :17701518-17701530	RAI1	NM_030665	c.5254_c.5266 delGGGAAGCCCCCCA	p.G1752Gfs*94	het	frameshift	de novo	NA		AD	Pathogenic	PVS1+PS2+PM2	Smith-Magenis syndrome
77	M	11Y4M	3Y10M	EE(EAS)	FOS,GOS(Myoclonus, Myoclonus-Atonic)	N	P	Continuous slow-spike-wave during the slow sleep cycle	Normal	/	Treated with LEV, decreased epileptic discharges during sleep	VPA,LEV	No seizures in the last years	N	trio（WES+CNVseq）	chr16:9862914	GRIN2A	NM_001134407	c.2389delinsCAG	p.T797Qfs*12	het	frameshift	de novo	NA		AD	Pathogenic	PVS1+PS2+PM2	Epilepsy, focal, with speech disorder and with or without mental retardation
79	F	7M17D	3D	EE（OS）	FOS,GOS(Spasms,Tonic, Clonic-tonic)	N	P	Burst suppression	Normal	/	/	TMP,CLB,LEV	Seizures almost every months	N	trio（WES+CNVseq）	chr9:130438134	STXBP1	NM_003165	c.1162C>T	p.R388X	het	nonsense	de novo	rs121918321	27184330	AD	Pathogenic	PVS1+PS2+PS4-M+PM2	Epileptic encephalopathy, early infantile, 4
85	M	6M8D	3D	EE	FOS	N	P	Normal	Normal	/	/	VPA	Seizures almost every months	N	trio（WES+CNVseq）	chr14:105834449	PACS2	NM_001100913	c.625G>A	p.E209K	het	missense	de novo	NA	30684285	AD	Pathogenic	PS2+PS4+PM2+PP3	Epileptic encephalopathy, early infantile, 66
89	M	1Y3M	9D	EE	FOS,GOS(Tonic,Clonic-tonic)	N	P	Multifocal spike wave	Normal	/	Treated with OXC, improved the seizure frequency	VPA,TMP，OXC	Seizures almost every months	N	trio-WES	chr20 :62076600-62076601	KCNQ2	NM_172107	c.504_c.505delCT	p.F168Lfs*4	het	frameshift	de novo	NA		AD	Pathogenic	PVS1+PS2+PM2	Epileptic encephalopathy, early infantile, 7; Myokymia; Seizures, benign neonatal, 1
90	M	7Y2M	3M	FE	FOS	N	N	Normal	Normal	/	/	VPA,OXC,TMP	No seizures in the last 2 years	N	trio-WES	chr19:13372340	CACNA1A	NM_001127221	c.4177G>A	p.V1393M	het	missense	de novo	rs794727411	31487502	AD	Pathogenic	PS2+PM1+PM2+PS4-M+PP3	Epileptic encephalopathy, early infantile, 42
91	M	7Y7M	4Y	EE	FOS	N	P	Multifocal spike wave	Normal	/	/	OXC,VPA	No seizures in the last 2 years	N	trio（WES+CNVseq）	chr20:47991468	KCNB1	NM_004975	c.629C>T	p.T210M	het	missense	de novo		doi:10.4172/Neuropsychiatry.1000494	AD	Pathogenic	PS2+PM1+PM2+PS4-M+PP3	Epileptic encephalopathy, early infantile, 26
92	F	2Y5M	8M	EE	FOS,GOS(Clonic-tonic), Febrile seizures	N	P	Multifocal spike wave	Normal	/	Avoiding sodium channel blockers and started Valproic acid early	VPA，TMP	2 seizures in the last years, heat-related	Paternal grandmather: seizure	trio（WES+CNVseq）	chr2:166850655-166852627	SCN1A	NM_001202435	exon:26-27	/	het	deletion	de novo			AD	Pathogenic	PVS1+PS2+PM2	Epilepsy, generalized, with febrile seizures plus, type 2; Epileptic encephalopathy, early infantile, 6 (Dravet syndrome); Febrile seizures, familial, 3A; Migraine, familial hemiplegic, 3
1	M	4Y3M	18D	EE(OS)	FOS,GOS(Spasms,Clonic-tonic,Absence, Tonic)	P	P	Burst suppression	Normal	Muscular hypertonia, bilateral inguinal hernia, bilateral hydrocele, Atrial septal defect	/	VPA,TMP,ACTH,CZP	2 seizures in the last year	N	trio-WES	chr9:130430378	STXBP1	NM_003165	c.814delG	p.G272Gfs*5	het	frameshift	de novo	NA		AD	Likely pathogenic	PVS1+PS2+PM2	Epileptic encephalopathy, early infantile, 4
3	F	5Y1M	9M	FE,TSC	FOS,GOS(Spasms,Clonic-tonic)	N	P	Normal	Nodular sclerosis with right ventricular subependymal giant cell astrocytoma may be present	/	Treated with VGB and Rapamycin, improved the seizure frequency and EEG	VPA,VGB,Rapamycin	3-5 seizures per week	N	trio-WES	chr16:2129089-2129104	TSC2	NM_000548	c.3023_c.3038delTGGCCCAGGCTGACGA	p.V1008Vfs*3	het	frameshift	de novo	NA		AD	Likely pathogenic	PVS1+PS2+PM2	Tuberous sclerosis-2
9	F	3Y8M	1Y	FE,TSC	FOS	N	P	Multifocal spike wave	Cortical tubers of high signal intensity on T2-weighted sequences in the left frontal and occipital lobe	Cardiac rhabdomyoma, hypomelanotic macule	Influenced choice of future treatment	VPA,TMP	No seizures in the last years	N	trio-WES	chr16:2136808	TSC2	NM_000548	c.4925G>A	p.G1642D	het	missense	de novo	rs137854343	21309039	AD	Likely pathogenic	PS1+PM1+PM2+PP3+PS4-P	Tuberous sclerosis-2
13	F	4Y2M	1M	EE	GOS(Spasms,Myoclonus, Clonic,Clonic-tonic)	N	P	Burst suppression	Normal	Appendicular hypotonia, poor swallowing ability		VPA,TMP,CZP, LTG	Seizures almost every day	N	trio（WES+CNVseq）	chr9:131344780	SPTAN1	NM_001130438	c.1595A>G	p.K532R	het	missense	de novo	rs886063501		AD	Likely pathogenic	PS2+PM1+PM2	Epileptic encephalopathy, early infantile, 5	8e-06	0
15	M	17Y5M	7M	EE(DS or DS-like)	FOS,GOS(Clonic-tonic,Myoclonus),FS	N	P	Generalized spike and wave and multifocal spike wave	Normal	/	/	VPA,TPM,CZP,LEV	Seizures 1-2 times a year, mostly heat-related	N	trio-WES	chr2:166894441	SCN1A	NM_001165963	c.2791C>T	p.R931C	het	missense	de novo	rs121917943		AD	Likely pathogenic	PS2+PM2	Epilepsy, generalized, with febrile seizures plus, type 2; Epileptic encephalopathy, early infantile, 6 (Dravet syndrome); Febrile seizures, familial, 3A; Migraine, familial hemiplegic, 3
28	F	6Y2M	1Y6M	EE（DOOSE）	GOS(Myoclonus-Atonic),FS	P	P	Generalized spike and wave	Normal	/	/	VPA,LEV	Seizures almost every month	N	trio（WES+CNVseq）	chrX :69718411	DLG3	NM_021120	c.1861C>T	p.R621W	het	missense	de novo	NA		XLR	Likely pathogenic	PS2+PM1+PM2+PP3	Mental retardation, X-linked 90
30	F	1Y4M	19D	EE（OS）	FOS,GOS(Spasms, Clonic-tonic, Tonic)	N	P	Burst suppression	Normal	/	Treated with LCS, no improvement in seizure frequency	VPA,NZP,TMP,LCS	Seizures almost every month	N	trio（WES+CNVseq）	chr2 :166245275	SCN2A	NM_021007	c.4959G>C	p.L1653F	het	missense	de novo	NA		AD	Likely pathogenic	PS2+PM1+PM2+PP3	Epileptic encephalopathy, early infantile, 11; Episodic ataxia, type 9; Seizures, benign familial infantile, 3
34	F	1Y	1D	EE（OS）	FOS,GOS(Spasms,Tonic)	N	P	Burst suppression	Normal	/	Treated with OXC, no change in seizure frequency	NZP,LEV,OXC	1-3 seizures per month	N	trio-WES	chr20:62071042	KCNQ2	NM_004518	c.836G>T	p.G279V	het	missense	de novo	NA		AD	Likely pathogenic	PS2+PM2+PP3	Epileptic encephalopathy, early infantile, 7; Myokymia; Seizures, benign neonatal, 1
35	F	3Y4M	7M	EE(DS or DS-like)	FOS,GOS(Clonic-tonic),FS	N	P	Normal	Normal	/	Avoiding sodium channel blockers and unnecessary medical investigations	VPA,TMP	3 seizures in the last years, heat-related	N	trio-WES	chr2 :166854540-166854545	SCN1A	NM_001202435	c.4476+3_c.4476+8 delAAGTAT	/	het	splicing_near	de novo	NA		AD	Likely pathogenic	PS2+PM2	Epilepsy, generalized, with febrile seizures plus, type 2; Epileptic encephalopathy, early infantile, 6 (Dravet syndrome); Febrile seizures, familial, 3A; Migraine, familial hemiplegic, 3
45	F	1Y5M	3M	FE	FOS	N	N	Normal	Normal	/	/	TMP	No seizures in the last 3 months	N	trio-WES	chr16 :29824864	PRRT2	NM_001256443	c.489delG	p.Q163Qfs*13	het	frameshift	de novo	NA		AD	Likely pathogenic	PVS1-M+PS2+PM2	Convulsions, familial infantile, with paroxysmal choreoathetosis ; Episodic kinesigenic dyskinesia 1; Seizures, benign familial infantile, 2
51	F	1Y2M	4M	EE	FOS,GOS(Clonic-tonic)	P	P	Focal spike wave	Bilateral pretemporal space widened, bilateral lateral ventricle fullness	/	/	VPA,OXC	Seizures almost every months	N	trio（WES+CNVseq）	chr20 :62127244	EEF1A2	NM_001958	c.289G>A	p.D97N	het	missense	de novo	NA		AD	Likely pathogenic	PS2+PM1+PM2+PP3	Epileptic encephalopathy, early infantile, 33; Mental retardation, autosomal dominant 38
57	M	1Y9M	6M	EE(WEST)	GOS(Spasms)	N	P	Hypsarrhythmia	Hyperintensity of cerebral white matter	Short stature, hypertelorism	/	ACTH,Prednisone,VPA,TMP	No seizures in the last 3 months	N	trio（WES+CNVseq）	chr17 :17699563	RAI1	NM_030665	c.3301C>T	p.P1101S	het	missense	de novo	NA		AD	Likely pathogenic	PS2+PM2+PP3	Smith-Magenis syndrome
60	F	10Y	1Y8M	EE	GOS(Absence)	N	P	Generalized 3 Hz spike and wave	Normal	/	/	VPA	No seizures in the last years	N	trio-WES	chr3 :11072906	SLC6A1	NM_003042	c.1367G>A	p.S456N	het	missense	de novo	NA		AD	Likely pathogenic	PS2+PM1+PM2+PP3	Myoclonic-atonic epilepsy
65	M	1Y4M	5M	EE(DS or DS-like)	GOS(Clonic-tonic),FS	N	P	Normal	Normal	/	Avoiding sodium channel blockers and started Valproic acid early	VPA,LEV	No seizures in the last 3 months	N	trio-WES	chr2 :166848446	SCN1A	NM_001165963	c.5339T>G	p.M1780R	het	missense	de novo	NA	12821740	AD	Likely pathogenic	PS2-PM1+PM2+PP3+PP2+PS4-P	Epilepsy, generalized, with febrile seizures plus, type 2; Epileptic encephalopathy, early infantile, 6 (Dravet syndrome); Febrile seizures, familial, 3A; Migraine, familial hemiplegic, 3
70	M	2Y9M	5M	FE,TSC	FOS,GOS(Spasms)	N	P	Multifocal spike wave	Cortical tubers of high signal intensity on T2-weighted sequences in bilateral frontal and parietal lobes	/	Treated with VGB, improved the seizure frequency and EEG	ACTH,Prednisone,VPA,LCS,VGB	Seizures almost every days	N	trio（WES+CNVseq）	chr16:2136751	TSC2	NM_000548	c.4868C>T	p.T1623I	het	missense	de novo	rs397515220	22903760	AD	Likely pathogenic	PS2+PM2+PP3+PS4-P	Tuberous sclerosis-2
71	F	15Y	10Y	FE,CCHD	FOS	P	P	Normal	Normal	Atrial septal defect	/	OXC	No seizures in the last years	Paternal cousin: epilepsy;	trio（WES+CNVseq）	chr6 :157222643-157222644	ARID1B	NM_020732	c.1910_c.1911delGG	p.R637Ifs*15	het	frameshift	de novo	NA		AD	Likely pathogenic	PS2+PVS1-M+PM2	Coffin-Siris syndrome 1
72	F	2Y	5M	EE(DS or DS-like)	FOS,GOS(Clonic-tonic),FS	N	P	Normal	Normal	/	Change from OXC to VPA, improved the seizure frequency	OXC,VPA	4 seizures in the last years,mostly heat-related	Maternal great grandmother:epliepsy;	trio-WES	chr2 :166911271	SCN1A	NM_001202435	c.479C>A	p.T160N	het	missense	de novo	NA		AD	Likely pathogenic	PS2+PM1+PM2+PP3	Epilepsy, generalized, with febrile seizures plus, type 2; Epileptic encephalopathy, early infantile, 6 (Dravet syndrome); Febrile seizures, familial, 3A; Migraine, familial hemiplegic, 3
74	F	8Y11M	8M	GE(GEFS+)	GOS(Clonic-tonic),FS	N	N	Normal	Normal	/	/	VPA,LEV	No seizures in the last 3 years	Paternal grandfather: seizure	trio-WES	chr5:160758021	GABRB2	NM_021911	c.946G>A	p.V316I	het	missense	de novo	rs1554093884		AD	Likely pathogenic	PS2+PM1+PM2+PP3	Epileptic encephalopathy, infantile or early childhood, 2
75	F	4Y9M	8M	EE(DS or DS-like)	GOS(Clonic-tonic,Myoclonus,Absence),FS	N	P	Multifocal spike wave and generalized spike and wave	Normal	/	/	VPA,LEV,TMP,LTG	Seizures almost every months	N	trio-WES	chr5:160838036	GABRB2	NM_021911	c.486G>T	p.M162I	het	missense	de novo	NA		AD	Likely pathogenic	PS2+PM1+PM2+PP3	Epileptic encephalopathy, infantile or early childhood, 2
80	M	9M	3D	EE	FOS,GOS(Tonic)	N	P	Focal spike wave	Normal	/	Treated with OXC, improved the seizure frequency	TMP，OXC	No seizures in the last 3 months	N	trio-WES	chr20 :62076620	KCNQ2	NM_172107	c.485A>G	p.K162R	het	missense	de novo	rs754250122		AD	Likely pathogenic	PS2+PM2+PP3	Epileptic encephalopathy, early infantile, 7; Myokymia; Seizures, benign neonatal, 1	4.8e-05
82	F	11M	3M	EE(WEST)	FOS,GOS(Spasms)	N	P	Hypsarrhythmia	Normal	/	/	TMP,ACTH,Prednisone	Seizures almost every months	N	trio-WES	chr9:131389702-131389704	SPTAN1	NM_001130438	c.6614_c.6616delAGG	p.Q2205_E2206 delinsQ	het	non-frameshift	de novo	NA		AD	Likely pathogenic	PS2+PM2+PM4	Epileptic encephalopathy, early infantile, 5
83	F	1Y9M	11M	EE(WEST)	FOS,GOS(Spasms)	N	P	Hypsarrhythmia	Cortical tubers of high signal intensity on T2-weighted sequences	/	Treated with VGB and LEV, improved the seizure frequency and EEG	Prednisone,VPA,VGB,LEV	Seizures almost every weeks	N	trio-WES	chr16 :2120571	TSC2	NM_000548	c.1831C>T	p.R611W	het	missense	de novo	rs45469298	15483652	AD	Likely pathogenic	PS2+PS4-M+PM2+PP3	Tuberous sclerosis-2
88	M	2Y1M	1Y8M	GE	GOS(Clonic-tonic),FS	N	N	Normal	Normal	/	/	VPA	No seizures in the last 3 months	Father: seizure	trio-WES	chr2 :149227140	MBD5	NM_018328	c.1628C>T	p.T543I	het	missense	de novo	NA		AD	Likely pathogenic	PS2+PM2	Mental retardation, autosomal dominant 1

## Sheet: Incomplete penetrance variants
Patient ID	Sex	Current age	Age of seizure onset	Diagnosis	Seizure	ASD	DD/ID	EEG	Brain magnetic resonance	Other abnormalities	Treatment Impact	All Treatment	Prognosis	Family history	trio-WES/ trio(WES+CNVseq)	Genomic coordinates (hg19)	Gene	Gene NM#	Variants of nucleic acid	Variants of protein	het/hom	Mutation type	Inheritance	dbSNP ID	PubMed (ID or doi)	Type of inheritance	ACMG Classification	ACMG Evidence	OMIM Disease Associations	MAF (dbSNP)	1000Gnome (China)
10	M	2Y8M	1M4D	FE	FOS	N	P	Multifocal spike wave	Normal	/	Treated with KD, improved in seizure frequency	OXC,TPM,VPA,LEV,LTG,KD	4 seizures in the last years	N	trio-WES	chr22:32179972	DEPDC5	NM_001242896	c.562+1G>T	/	het	splicing	Maternal	NA		AD	Pathogenic	PVS1+PM2+PP3	Epilepsy, familial focal, with variable foci 1
17	F	3Y7M	10M	EE(DS or DS-like)	FOS,GOS(Clonic-tonic,Myoclonus),FS	P	P	Generalized spike and wave and multifocal spike wave	Normal	/	/	VPA，LEV	3 seizures in the last years	Paternal grandmother: seizure	trio-WES	chrX:99663098-99663098	PCDH19	NM_001105243	c.497dupA	p.Y166X	het	frameshift	Paternal	NA		XL	Pathogenic	PVS1+PM2	Epileptic encephalopathy, early infantile, 9
31	F	2Y4M	6M	EE(DS or DS-like)	FOS,GOS(Clonic-tonic),FS	P	P	Focal spike wave	Normal	Appendicular hypotonia	/	OXC,VPA,NZP,VB6	6 seizures in the last years, heat-related	Maternal grandmother: seizure	trio-WES	chrX :99662901	PCDH19	NM_001184880	c.695A>G	p.N232S	het	missense	Maternal	rs587784299	27179713	XL	Pathogenic	PM1+PS4+PM2+PP3+PP1	Epileptic encephalopathy, early infantile, 9	8e-06
7	M	3Y4M	7M	EE(DS or DS-like)	GOS(Clonic-tonic,Myoclonus),FS	P	P	Normal	Bilateral pretemporal space widened, bilateral lateral ventricle fullness	/	Avoiding sodium channel blockers and started Valproic acid early	VPA,TPM	Seizures 1-2 times a year, mostly heat-related	N	trio-WES	chr2:166903459	SCN1A	NM_001165964	c.1198A>C	p.M400L	het	missense	Paternal	rs749663451	26096185	AD	Likely pathogenic	PM1+PM2+PM5+PP3	Epilepsy, generalized, with febrile seizures plus, type 2; Epileptic encephalopathy, early infantile, 6 (Dravet syndrome); Febrile seizures, familial, 3A; Migraine, familial hemiplegic, 3
19	M	4Y8M	3Y2M	EE(EAS)	FOS,GOS(Atonic)	N	P	High amplitude spike and sharp waves in the temporal lobes，electrical status epilepticus in sleep	Normal	Atrial septal defect, mitral regurgitation	Treated with ACTH and LEV, decreased epileptic discharges during sleep	VPA,ACTH,LEV	5 seizures in the last years	N	trio（WES+CNVseq）	chr16:9923322	GRIN2A	NM_001134407	c.1965delA	p.Q655Qfs*8	het	frameshift	Maternal	NA		AD	Likely pathogenic	PVS1+PM2	Epilepsy, focal, with speech disorder and with or without mental retardation
42	M	1Y7M	8M	GE	GOS(Clonic-tonic,),FS	N	N	Normal	Normal	/	Avoiding sodium channel blockers and started Valproic acid early	VPA,LEV	No seizures in the last 3 months	N	trio（WES+CNVseq）	chr2 :166908498	SCN1A	NM_001165963	c.695G>T	p.G232V	het	missense	Paternal	NA	18930999	AD	Likely pathogenic	PM1+PM2+PS4-P+PP3	Epilepsy, generalized, with febrile seizures plus, type 2; Epileptic encephalopathy, early infantile, 6 (Dravet syndrome); Febrile seizures, familial, 3A; Migraine, familial hemiplegic, 3
46	M	8Y2M	6Y	FE(FFEVF)	FOS	N	N	Multifocal spike wave	Normal	/	/	LEV,OXC	Seizures almost every months	N	trio-WES	chr22 :32239728	DEPDC5	NM_001242896	c.2731G>T	p.E911X	het	nonsense	Paternal	NA		AD	Likely pathogenic	PVS1+PM2	Epilepsy, familial focal, with variable foci 1
49	M	1Y2M	3M	FE(BFIS)	FOS	N	N	Normal	Normal	/	/	TMP	No seizures in the last 3 months	N	trio-WES	chr16 :29825687	PRRT2	NM_001256442	c.913G>A	p.G305R	het	missense	Paternal	rs767799831	22209761	AD	Likely pathogenic	PM1+PM2+PP3+PS4-P	Convulsions, familial infantile, with paroxysmal choreoathetosis ; Episodic kinesigenic dyskinesia 1; Seizures, benign familial infantile, 2
59	F	2Y10M	2Y	FE	FOS	N	N	Focal spike wave	Normal	/	/	OXC	No seizures in the last 3 months	Maternal brother: epilepsy; Maternal aunt:epilepsy	trio-WES	chr3 :50386126	NPRL2	NM_006545	c.673C>T	p.Q225X	het	nonsense	Maternal	NA		AD	Likely pathogenic	PVS1+PM2+PP3	Epilepsy, familial focal, with variable foci 2
84	F	2Y8M	2Y	FE(FFEVF)	FOS	N	N	Multifocal spike wave	Normal	/	/	VPA,NZP,OXC	Seizures almost every months	Paternal grandfather: epilepsy	trio-WES	chr22 :32179892-32179894	DEPDC5	NM_001242896	c.484-1_c.485delGGT	p.V162Gfs*18	het	frameshift	Paternal	NA		AD	Likely pathogenic	PVS1+PM2	Epilepsy, familial focal, with variable foci 1

## Sheet: Inherited from affected parents
Patient ID	Sex	Current age	Age of seizure onset	Diagnosis	Seizure	ASD	DD/ID	EEG	Brain magnetic resonance	Other abnormalities	Treatment Impact	All Treatment	Prognosis	Family history	trio-WES/ trio(WES+CNVseq)	Genomic coordinates (hg19)	Gene	Gene NM#	Variants of nucleic acid	Variants of protein	het/hom	Mutation type	Inheritance	dbSNP ID	PubMed (ID or doi)	Type of inheritance	ACMG Classification	ACMG Evidence	OMIM Disease Associations	MAF (dbSNP)	1000Gnome (China)
14	F	5Y2M	11M	EE,TSC	FOS,GOS(Clonic-tonic)	N	P	Multifocal spike wave	Cortical tubers of high signal intensity on T2-weighted sequences in bilateral frontal and parietal lobes	Hypomelanotic macule	Influenced choice of future treatment	VPA,CZP,TMP,LEV	3 seizures in the last years	Mother: shagreen patch	trio-WES	chr9:135778003	TSC1	NM_000368	c.2380C>T	p.Q794X	het	nonsense	Maternal	rs781371665	31444548	AD	Pathogenic	PVS1+PM2+PP3+PS4-P+PP1	Tuberous sclerosis-1
44	F	1Y3M	4M	FE(BFIS)	FOS	N	N	Focal spike wave	Normal	Cafe-au-lait spot	/	VPA	No seizures in the last 3 months	Father: seizure	trio（WES+CNVseq）	chr16 :29825015-29825016	PRRT2	NM_145239	c.640_c.641insC	p.A214Afs*11	het	frameshift	Paternal	rs587778771	22101681	AD	Pathogenic	PVS1+PS1+PM2+PP1	Convulsions, familial infantile, with paroxysmal choreoathetosis ; Episodic kinesigenic dyskinesia 1; Seizures, benign familial infantile, 2
63	M	2Y	1Y3M	FE,TSC	FOS	N	N	Focal spike wave	Cortical tubers of high signal intensity on T2-weighted sequences in bilateral frontal and parietal lobes	/	Influenced choice of future treatment	CBZ	No seizures in the last 3 months	Father: facial angiofibroma; Paternalr uncle: epilepsy	trio-WES	chr9 :135779796	TSC1	NM_000368	c.2041+2T>G	/	het	splicing	Paternal	NA		AD	Pathogenic	PVS1+PM2+PP3+PP1	Tuberous sclerosis-1
67	M	13Y5M	4M	FE	FOS	N	P	Normal	Normal	/	/	OXC,VPA	2 seizures in the last years	Father: epilepsy	trio-WES	chr20 :5283308	PROKR2	NM_144773	c.533G>C	p.W178S	het	missense	Paternal	rs201835496	32171629	AD	Pathogenic	PS1+PS4+PM2+PP1+PP3	Hypogonadotropic hypogonadism 3 with or without anosmia	0.00017	0
20	M	9Y8M	7Y	GE,CPVT	GOS(Clonic-tonic)	N	N	Normal	Normal	Sinus arrhythmia, ventricular extrasystoles, paroxysmal ventricular tachycardia	/	lEV	2 seizures in the last years	Mother: seizure	trio-WES	chr1:237994824	RYR2	NM_001035	c.14767A>T	p.M4923L	het	missense	Maternal	NA		AD	likely pathogenic	PM1+PM2+PP3+PP1	Arrhythmogenic right ventricular dysplasia 2; Ventricular tachycardia, catecholaminergic polymorphic, 1
43	M	6Y6M	5Y8M	GE(GEFS+)	GOS(Clonic-tonic,),FS	N	N	Generalized spike and wave	Normal	/	/	VPA	3 seizures in the last years	Mother: epilepsy	trio-WES	chr5:161300333	GABRA1	NM_001127644	c.466T>C	p.Y156H	het	missense	Maternal	NA		AD	Likely pathogenic	PM1+PM2+PP1+PP3	Epileptic encephalopathy, early infantile, 19
86	F	10M	5M	EE	GOS(Tonic,Clonic-tonic)	N	P	Diffuse data wave	Normal	/	/	LEV	No seizures in the last 3 months	Mother: epilepsy	trio-WES	chr10 :79396751-79396752	KCNMA1	NM_001271520	c.391_c.392insGGCGGC	p.L131delinsRRL	het	non-frameshift	Maternal	NA		AD	likely pathogenic	PM2+PM4+PP1+PP4	Liang-Wang syndrome; Paroxysmal nonkinesigenic dyskinesia, 3, with or without generalized epilepsy

## Sheet: AR variants
Patient ID	Sex	Current age	Age of seizure onset	Diagnosis	Seizure	ASD	DD/ID	EEG	Brain magnetic resonance	Other abnormalities	Treatment Impact	All Treatment	Prognosis	Family history	trio-WES/ trio(WES+CNVseq)	Genomic coordinates (hg19)	Gene	Gene NM#	Variants of nucleic acid	Variants of protein	het/hom	Mutation type	Inheritance	dbSNP ID	PubMed (ID or doi)	Type of inheritance	ACMG Classification	ACMG Evidence	OMIM Disease Associations	MAF (dbSNP)	1000Gnome (China)
2	F	12Y10M	2Y11M	FE	FOS	N	N	Focal spike wave	Deepening of cerebellar sulci, cerebellar atrophy	Hypermyotonia, ataxia, telangiectasia of the skin,cafe-au-lait spots	/	LEV	No seizures in the last 3 years	N	trio-WES	chr11:108129749	ATM	NM_000051	c.2413C>T	p.R805X	het	nonsense	Paternal	rs780619951	30772474/23807571	AR	Pathogenic	PVS1+PM3-S+PM2+PP3	Ataxia-telangiectasia
/	/	/	/	/	/	/	/	/	/	/	/	/	/	/	/	chr11:108203578-108203582	ATM	NM_000051	c.7878_c.7882delTTATA	p.A2626Afs*28	het	frameshift	Maternal	NA		/	Pathogenic	PVS1+PM3+PM2	Ataxia-telangiectasia
4	F	6Y5M	2Y6M	FE	FOS	N	N	Generalized spike and wave	Cerebellar atrophy	Bilateral leg weakness,multiple cafe-au-lait macules,Esodeviation	/	OXC	No seizures in the last 3 years	N	trio-WES	chr22:38565307	PLA2G6	NM_003560	c.127C>T	p.Q43X	hom	nonsense	maternal and paternal	rs761956614		AR	Pathogenic	PVS1+PM2+PM3-P	Infantile neuroaxonal dystrophy 1; Neurodegeneration with brain iron accumulation 2B
6	F	3Y1M	1Y1M	FE	FOS	P	P	Normal	Normal	/	Treated with VB6	VPA，VB6	No seizures in the last years	N	trio-WES	chr5:125891655	ALDH7A1	NM_001182	c.1061A>G	p.Y354C	het	missense	paternal	rs1471249688	32339489	AR	Likely Pathogenic	PM3-S+PM1+PM2+PP3	Epilepsy, pyridoxine-dependent
/	/	/	/	/	/	/	/	/	/	/	/	/	/	/	/	chr5:125891707-125891623	ALDH7A1	NM_001182	exon 12	/	het	deletion	maternal	NA		/	Pathogenic	PVS1+PM3+PM2	Epilepsy, pyridoxine-dependent
11	M	3Y6M	14D	EE	FOS	N	P	Focal spike wave	Normal	/	/	VPA	No seizures in the last years	Brother: epilepsy	trio-WES	chr17:6610376	SLC13A5	NM_177550	c.202C>T	p.P68S	het	missense	Paternal	rs746055240		AR	likely pathogenic	PM1+PM2+PP3+PP4	Epileptic encephalopathy, early infantile, 25	1.6e-05
/	/	/	/	/	/	/	/	/	/	/	/	/	/	/	/	chr17:6607307-6607315	SLC13A5	NM_177550	c.429_c.437 delGCCGTGGTT	p.A143_A146 delinsA	het	non-frameshift	Maternal	rs769931974		/	likely pathogenic	PM2+PM4+PP3+PP4	Epileptic encephalopathy, early infantile, 25	0.000008
27	F	9Y4M	8Y	FE,Niemann-Pick disease	FOS	N	P	Normal	Cortical tubers of high signal intensity on T2-weighted sequences in bilateral frontal and parietal lobes	Dysphagia	/	CBZ	2 seizures in the last years	N	trio（WES+CNVseq）	chr18 :21134774	NPC1	NM_000271	c.1501G>T	p.D501Y	het	missense	Paternal	NA	22326530	AR	Likely pathogenic	PM3-S+PM2+PP3	Niemann-Pick disease, type C1; Niemann-Pick disease, type D
/	/	/	/	/	/	/	/	/	/	/	/	/	/	/	/	chr18 :21114444	NPC1	NM_000271	c.3557G>A	p.R1186H	het	missense	Maternal	rs200444084	32248828	/	Pathogenic	PM3-VS+PM1+PM2+PP3	Niemann-Pick disease, type C1; Niemann-Pick disease, type D	5.6e-05	0
62	F	4Y	6M	EE	GOS(Clonic-tonic,),FS	P	P	Normal	Normal	/	/	VPA	3 seizures in the last years	N	trio（WES+CNVseq）	chr7 :99704407	AP4M1	NM_004722	c.1264C>T	p.R422X	het	nonsense	Paternal	rs1440310254		AR	Pathogenic	PVS1+PM2+PM3	Spastic paraplegia 50, autosomal recessive	8e-06
/	/	/	/	/	/	/	/	/	/	/	/	/	/	/	/	chr7 :99703604	AP4M1	NM_004722	c.952C>T	p.R318X	het	nonsense	Maternal	rs730882249	24700674	/	Pathogenic	PVS1+PM2+PM3	Spastic paraplegia 50, autosomal recessive
66	M	1Y4M	5M	GE	GOS(Clonic-tonic),FS	N	N	Normal	Normal	/	/	VPA	No seizures in the last 3 months	N	trio-WES	chr6 :24653368	TDP2	NM_016614	c.650delG	p.G217Efs*7	hom	frameshift	maternal and paternal	NA		AR	Pathogenic	PVS1+PM2+PM3-P	Spinocerebellar ataxia, autosomal recessive 23
