# Supplementary material for: Application of Trio-Whole Exome Sequencing in Genetic Diagnosis and Therapy in Chinese Children With Epilepsy
Source: Front Mol Neurosci. 2021 Aug 19;14:699574. doi: 10.3389/fnmol.2021.699574 (PMC8417468; doi:10.3389/fnmol.2021.699574)
Supplement: Supplementary Table 3 — Clinical and molecular features of patients with variants of uncertain significance (VUS) identify in the cohort. M, male; F, female; Y, year(s); M, month(s); D, day(s); AR, autosomal recessive; AD, autosomal dominant; P, positive; N, negative; nd, not determined. [file Table_3.XLSX]

## Sheet: suppl tabel 3
Patient	Sex	Current age	Age of seizure onset	ASD	DD	ID	Family history	trio-WES/trio(WES+CNVseq)	Genomic coordinates (hg19)	Gene	Gene NM#	Variants of nucleic acid	Variants of protein	het/hom	Mutation type	Inheritance	dbSNP ID	PubMed ID	Type of inheritance	ACMG Classification	ACMG Evidence	MAF(dbSNP)	1000Gnome(China)	Inhous MAF	Mutationtaster	Polyphen2_HVAR	M-CAP	REVEL	dbscSNV	GTAG	GERP	phyloP
13	M	5Y9M	5M	N	P	P	negative	trio（WES+CNVseq）	chr19:2438528	LMNB2	NM_032737	c.403G>A	p.A135T	het	missense	Father	rs372474156		AR	VUS	PM1+PM2	0.00015	0.0048	0.002	disease_causing(1)		damaging(0.07506)	neutral(0.205)	Neutral(0.0002|0.0160)		N(-0.646)	D(0.050000)
								/	chr19:2434823	LMNB2	NM_032737	c.944A>C	p.E315A	het	missense	Mother	NA		AR	VUS	PM1+PM2+PP3			2.50e-05	disease_causing(1)		damaging(0.166781)	neutral(0.290)			D(4.43)	D(1.061000)
45	F	15Y8M	1Y4M	N	P	P	negative	trio（WES+CNVseq）	chr17:34842544	ZNHIT3	NM_004773	c.1A>T	p.M1L	het	initiation	Mother	rs569362060		AR	VUS	PVS1-P+PM2+PP3	8e-06	0.0024	0.000227	disease_causing(1)	possibly damaging(0.746)	damaging(0.184479)	neutral(0.325)			D(4.53)	D(1.312000)
								/	chr17 :34848722	ZNHIT3	NM_004773	c.184G>A	p.V62I	het	missense	Father	rs548272327		AR	VUS	PM1+PM2	9.6e-05	0	9.6e-05	polymorphism(1)	benign(0.0)	Tolerated(0.001688)	neutral(0.014)			N(-9.42)	N(-1.229000)
110	M	4Y3M	1Y3M	N	P	nd	negative	trio-WES	chr15:90196002	KIF7	NM_198525	c.160C>T	p.H54Y	het	missense	Father			AR	VUS	PM2+PP3			0.002	disease_causing(0.718426)	possibly damaging(0.666)	damaging(0.0283789230241)	neutral(0.282)			D(3.61)	D(0.953000)
								/	chr15:90172010	KIF7	NM_198525	c.3670_c.3672delGAG	p.E1224del	het	non-frameshift	Mother			AR	VUS	PM2+PM4			4.04e-05
141	M	8Y10M	6Y10M	N	N	N	negative	trio-WES	chr2:166903464	SCN1A	NM_001165963	c.1193C>T	p.T398M	het	missense	Father	rs774937055	32276107	AD	VUS	PM2+PP3+PS4-P	1.6e-05		2.14e-05	disease_causing(0.981049)	possibly damaging(0.707)	damaging(0.789136)	deleterious(0.706)			D(5.49)	D(1.176000)
147	M	13Y	12Y	P	P	P	Maternal grandmather: seizure	trio（WES+CNVseq）	chrX:41027455	USP9X	NM_001039590	c.2620A>G	p.I874V	hemizygote	missense	Mother	rs768309895		XD	VUS	PM1+PM2+PP3				disease_causing(0.999995)	possibly damaging(0.471)	Tolerated(0.020905)	neutral(0.248)		D(gtag)	D(5.29)	D(1.312000)
158	F	2Y5M	1Y	N	N	nd	negative	trio-WES	chr16:29825219	PRRT2	NM_001256443	c.844C>A	p.P282T	het	missense	Mother			AD	VUS	PM2+PP3				disease_causing(0.999875)	possibly damaging(0.797)	damaging(0.381501)	deleterious(0.835)			D(4.33)	D(1.026000)
173	F	1Y6M	3M	N	N	nd	Father: epilepsy	trio-WES	chr2:166929997	SCN1A	NM_001165963	c.135C>G	p.D45E	het	missense	Father	rs201985242		AD	VUS	PM2+PM5+PP1	8e-05	0.0024	0.000556	disease_causing(0.745467)		damaging(0.088192)	neutral(0.491)			N(-5.12)	N(-1.600000)
193	M	3Y	2Y	N	N	nd	negative	trio-WES	chr2:166868654	SCN1A	NM_001202435	c.3844A>T	p.N1282Y	het	missense	Father			AD	VUS	PM2+PP3+PP1				disease_causing(0.999999)	probably damaging(0.999)	damaging(0.964322)	deleterious(0.974)			D(5.38)	D(1.138000)
198	M	2Y6M	1Y4M	N	N	nd	Mather: epilepsy	trio-WES	chr2:166904244	SCN1A	NM_001165963	c.1063G>A	p.G355S	het	missense	Mother			AD	VUS	PM2+PP3+PP1				disease_causing(1)	probably damaging(0.998)	damaging(0.699585)	deleterious(0.907)		D(gtag)	D(5.0)	D(1.026000)
212	M	1Y5M	4M	N	N	nd	negative	trio-WES	chr7:103281017	RELN	NM_005045	c.2042G>A	p.R681K	het	missense	Mother			AD	VUS	PM2+PP3				disease_causing(0.999988)	possibly damaging(0.867)	damaging(0.026255)	neutral(0.309)			D(6.07)	D(1.026000)
