# Supplementary material for: Application of Trio-Whole Exome Sequencing in Genetic Diagnosis and Therapy in Chinese Children With Epilepsy
Source: Front Mol Neurosci. 2021 Aug 19;14:699574. doi: 10.3389/fnmol.2021.699574 (PMC8417468; doi:10.3389/fnmol.2021.699574)
Supplement: Supplementary Table 4 — Clinical and molecular features of patients with de novo variants identified in the negative cohort. M, male; F, female; Y, year(s); M, month(s); D, day(s); AR, autosomal recessive; AD, autosomal dominant; XLD, X-linked dominant; XLR, X-linked recessive. [file Table_4.XLSX]

## Sheet: suppl table 4
Patient	Sex	Current age	Age of seizure onset	Diagnosis	Seizure	ASD	DD	ID	EEG	MR	Other abnormalities	Family history	Family history	trio-WES/trio(WES+CNVseq)	Genomic coordinates (hg19)	Gene	Gene NM#	Variants of nucleic acid	Variants of protein	het/hom	Mutation type	dbSNP ID	1000Gnome(China)	Inhous MAF	gnomAD	Mutationtaster	Polyphen2_HVAR	M-CAP	REVEL	GERP	phyloP	dbscSNV	GTAG
153	M	4Y3M	1Y11M	FE	FOS,GOS(MS,Clonic-tonic,Atonic),Febrile seizures	N	N	nd	multifocal spike wave	Extensive lesions in the white matter and subcortex in the bilateral hemispheres	/	negative	negative	trio-WES	chr1:38512295	POU3F1	NM_002699	c.121C>T	p.H41Y	het	nonsynonymous	rs1349037091		/	/	disease_causing(0.9971)	benign(0.011)	damaging(0.776463568558)	neutral(0.287)	deleterious(3.2)	deleterious(0.766000)
160	F	3Y	1Y3M	GE	GOS(Clonic-tonic)	N	N	nd	normal	Extensive lesions in the white matter and subcortex in the bilateral hemispheres	/	negative	negative	trio-WES	chr17:1386318	MYO1C	NM_001080779	c.383G>A	p.R128H	het	nonsynonymous	rs765655868		/	1.809e-05	disease_causing(1)	porobably damaging(0.96)	damaging(0.0614222442329)	deleterious(0.556)	deleterious(5.45)	deleterious(0.934000)
163	M	1Y11M	5M	EE（WEST）	GOS(Spasms)	N	P	nd	hypsarrhythmia	normal	/	negative	negative	trio(WES+CNVseq)	chr12:56503683	PA2G4	NM_006191	c.593A>G	p.E198G	het	nonsynonymous			/	/	disease_causing(1)	porobably damaging(0.997)	damaging(0.0530010913901)	deleterious(0.600)	deleterious(5.55)	deleterious(1.193000)
194	M	12Y	10Y	GE	GOS(Absence,Clonic-tonic)	N	N	N	generalized 3 Hz spike and wave	normal	/	negative	negative	trio-WES	chr10:25887988	GPR158	NM_020752	c.3433_c.3435delTCT	p.S1145del	het	non-frameshift	rs770367161		/	/
199	F	5Y5M	4Y4M	GE	GOS(Clonic-tonic),Febrile seizures	N	N	nd	normal	normal	/	negative	negative	trio-WES	chr3:136574348	SLC35G2	NM_025246	c.1046C>A	p.T349K	het	nonsynonymous			/	/	disease_causing(1)	possibly damaging(0.594)	damaging(0.0951984421785)	neutral(0.452)	deleterious(5.06)	deleterious(0.892000)
	F	5Y4M	4Y4M	GE	GOS(Clonic-tonic),Febrile seizures	N	N	N	normal	normal	/	negative	negative	trio-WES	chr19:38385132	WDR87	NM_031951	c.1094G>A	p.W365X	het	stopgain			/	/	disease_causing_automatic(1)				deleterious(6.06)	deleterious(0.927000)		D(gtag)
200	F	8Y	7Y	EE	FOS,GOS(Absence,Clonic-tonic),Febrile seizures	N	P	P	generalized 3 Hz spike and wave and focal spike wave	normal	/	negative	negative	trio-WES	chr16:30455931	SEPHS2	NM_012248	c.1118G>T	p.G373V	het	nonsynonymous			/	/	disease_causing(1)	porobably damaging(1.0)	damaging(0.0673927442824)	deleterious(0.564)	deleterious(5.15)	deleterious(0.935000)
202	M	5Y	4Y	EE	FOS	P	P	P	multifocal spike wave and continuous slow-spike-wave during the slow sleep cycle	normal	/	negative	negative	trio-WES	chr2:232323098	NCL	NM_005381	c.1168C>T	p.R390X	het	stopgain			/	/	disease_causing_automatic(1)				deleterious(4.9)	deleterious(0.105000)		D(gtag)
119	F	2Y	14D	FE	FOS	N	P	nd	multifocal spike wave	normal	/	Mother: epilepsy	negative	trio(WES+CNVseq)	chr4:15005366	CPEB2	NM_001177382	c.1069_c.1071delGGG	p.G357del	het	non-frameshift			/	7.125e-05
120	F	2Y8M	9M	GE	GOS(Clonic-tonic),Febrile seizures	N	N	nd	normal	normal	/	negative	negative	trio-WES	chr1:94140480	BCAR3	NM_001261408	c.7G>A	p.A3T	het	nonsynonymous	rs746582573		/	/	disease_causing(0.999923)	possibly damaging(0.863)	tolerated(0.0169737118093)	neutral(0.178)	deleterious(5.69)	deleterious(0.935000)
				/	/	/	/	/	/	/	/	/	/	/	chr17:73805950	UNK	NM_001080419	c.214C>T	p.R72C	het	nonsynonymous			/	/	disease_causing(1)	possibly damaging(0.828)	damaging(0.0533039393891)	deleterious(0.714)	deleterious(5.22)	deleterious(0.852000)
134	M	2Y8M	1Y8M	FE	FOS	N	N	nd	focal spike wave	normal	/	negative	negative	trio-WES	chr8:68116923	ARFGEF1	NM_006421	c.4951delG	p.A1651Qfs*24	het	frameshift			/	/
162	M	5Y6M	1Y6M	GE	GOS(Clonic-tonic),Febrile seizures	N	N	N	normal	normal	/	negative	negative	trio-WES	chr12:49666681	TUBA1C	NM_032704	c.1021A>G	p.I341V	het	nonsynonymous			/	/	disease_causing(0.998727)	benign(0.013)	damaging(0.0497147418763)	neutral(0.460)	deleterious(4.89)	deleterious(1.032000)
177	M	3Y2M	2Y2M	GE	GOS(Clonic-tonic),Febrile seizures	N	N	nd	normal	Non-specific T2-weighted signal abnormalities in the bilateral peritrigonal white matter.	/	negative	negative	trio(WES+CNVseq)	chr7:7493082	COL28A1	NM_001037763	c.1429C>A	p.P477T	het	nonsynonymous			/	/	disease_causing(0.789272)	possibly damaging(0.882)	damaging(0.0281572192311)	neutral(0.390)	deleterious(4.09)	deleterious(1.048000)
207	F	2Y9M	11M	GE	GOS(Clonic-tonic)	N	N	nd	normal	normal	/	negative	negative	0	chr2:23785139	KLHL29	NM_052920	c.73G>A	p.G25R	het	nonsynonymous	rs776035888		/	4.426e-05	disease_causing(0.997523)	porobably damaging(1.0)	damaging(0.498225298453)	deleterious(0.515)	deleterious(4.73)	deleterious(0.998000)		D(gtag)
215	M	11Y	10Y	GE	GOS(Absence,Clonic-tonic)	N	N	N	generalized 3 Hz spike and wave	normal	/	negative	negative	trio-WES	chr2:75893178	GCFC2	NM_003203	c.2105T>C	p.V702A	het	nonsynonymous			/	/	disease_causing(0.600498)	benign(0.068)	damaging(0.0257728478812)	neutral(0.152)	deleterious(5.04)	deleterious(1.199000)	Neutral(0.5544|0.3660)
