# Supplementary material for: Application of Trio-Whole Exome Sequencing in Genetic Diagnosis and Therapy in Chinese Children With Epilepsy
Source: Front Mol Neurosci. 2021 Aug 19;14:699574. doi: 10.3389/fnmol.2021.699574 (PMC8417468; doi:10.3389/fnmol.2021.699574)
Supplement: Supplementary Table 5 — Sequencing data quality of whole-exome sequencing and CNVseq for the patients and their parents. CNVseq, copy number variant sequencing. [file Table_5.XLSX]

## Sheet: suppl tabel 4 
	WES	CNVseq
Total effective data yield(Gb)	10.6(6.8～30)	2.9(2.1～3.6)
Total reads number	62034483 （ 11579310 - 211176794 ）	20635542(15350203～26429433)
Mean coverage sequencing depth	129.5(82.16～359.53)	0.97(0.71～1.23)
Coverage	99.7%(99.1%～99.9%)	95%(85%～98%)
Fraction of target covered with at least 10x	99.28%(97.1%～99.8%)	/
Fraction of target covered with at least 20x	98.66%(96.1%～99.7%)	/
Q20	98.3%(97%～99%)	98.3%(98%～99%)
Q30	94.5%(91%～96%)	94.1%(92%～95%)
