# Supplementary material for: Application of Trio-Whole Exome Sequencing in Genetic Diagnosis and Therapy in Chinese Children With Epilepsy
Source: Front Mol Neurosci. 2021 Aug 19;14:699574. doi: 10.3389/fnmol.2021.699574 (PMC8417468; doi:10.3389/fnmol.2021.699574)
Supplement: Supplementary Table 6 — Pathogenic/likely pathogenic CNVs identified by WES and CNVseq in the cohort. M, male; F, female. [file Table_6.XLSX]

## Sheet: De novo
Patient ID	Sex	Current age	Age group	Age of seizure onset	Diagnosis	Seizure	ASD	DD/ID	EEG	Brain magnetic resonance	Other abnormalities	Treatment Impact	All Treatment	Prognosis	Family history	trio-WES/ trio(WES+CNVseq)	Type	Position (hg19)	Size	Inheritance	OMIM genes(Epilepsy-related genes,Red)	Protein coding genes	Non coding genes	Associated Genetic Syndrome (OMIM disease ID)	Interpretation
26	F	2Y1M	7 months ～ <1 year	8M	GE	GOS(Clonic-tonic),FS	N	N	Normal	Normal	/	/	VPA	3 seizures in the last years, heat-related	negative	trio（WES+CNVseq）	deletion	chr4:76393-1613145	1.5M	De novo	ZNF141,PIGG,PDE6B,CPLX1,SLC26A1,IDUA,RNF212,CTBP1,UVSSA	ZNF595,ZNF718,ZNF732,ZNF141,ZNF721,PIGG,PDE6B,ATP5I,MYL5,MFSD7,PCGF3,CPLX1,GAK,TMEM175,DGKQ,SLC26A1,IDUA,FGFRL1,RNF212,SPON2,CTBP1,MAEA,UVSSA,NKX1-1	ZNF876P,MIR571,ABCA11P,RN7SL358P,TMED11P,CTBP1-AS2,CRIPAK	/	likely pathogenic
41	M	8Y4M	7 months ～ <1 year	7M	EE	FOS,GOS(Clonic-tonic),FS	N	P	Normal	Normal	/	/	LEV,VPA,TMP,OXC	3 seizures in the last years	negative	trio（WES+CNVseq）	duplication	chr3:60001-12282678	12M	De novo	TRNT1,CRBN,SUMF1,ITPR1,CAV3,SETD5,CIDEC,GHRL,SLC6A1,MTMR14,ATP2B2,BRPF1,VHL,OGG1,JAGN1,IL17RC,CRELD1,FANCD2	CHL1,CNTN6,CNTN4,TRNT1,IL5RA,CRBN,SUMF1,LRRN1,ITPR1,SETMAR,BHLHE40,ARL8B,EDEM1,GRM7,LMCD1,SSUH2,CAVS,OXTR,RAD18,SRGAP3,THUMPD3,SETD5,LHFPL4,MTMR14,CPNE9,BRPF1,OGG1,CAMK1,TADA3,ARPC4,TTLL3,ATP2B2,RPUSD3,CIDEC,JAGN1,IL17RE,CRELD1,PRRT3,EMC3,FANCD2,BRK1,IRAK2,VHL,IL17RC,FANCD2OS,TATDN2,GHRL,SEC13,SLC6A11,SLC6A1,HRH1,ATG7,VGLL4,TAMM41,SYN2	CHL1-AS2,RNU6-1194P,RPS8P6,CHL1-AS1,RN7SL120P,RPL21P17,RPL23AP39,RN7SKP144,CNTN4-AS2,DNAJC19P4,CNTN4-AS1,PNPT1P1,EGOT,MIR4790,MRPS10P2,RN7SL553P,ITPR1-AS1,BHLHE40-AS1,RNF10P1,UBTFL8,GRM7-AS3,MRPS36P1,GRM7-AS2,GRM7-AS1,RNU4ATAC17P,LMCD1-AS1,SRGAP3-AS1,LINC00312,OR7E122P,SRGAP3-AS2,SRGAP3-AS3,SRGAP3-AS4,PGAM1P4,SETD5-AS1,EMC3-AS1,CYCSP10,CIDECP,ATP2B2-IT2,RNU6-670P,CYCSP11,DUSP5P2,PRRT3-AS1,ARPC4-T…	/	pathogenic
48	F	1Y7M	7 months ～ <1 year	7M	EE(WEST)	GOS(Spasms)	N	P	Hypsarrhythmia	Ventricular dilation, Subependymal cysts	/	/	TMP	Seizures almost every weeks	negative	trio（WES+CNVseq）	deletion	chr1:10001-4651608	4.6M	De novo	ISG15,TNFRSF4,ATAD3A,GNB1,GABRD,PEX10,PRDM16,SMIM1,AGRN,B3GALT6,TMEM240,SKI,CEP104,DVL1	OR4F5,OR4F29,OR4F16,SAMD11,NOC2L,KLHL17,PLEKHN1,C1orf170,HES4,ISG15,AGRN,RNF223,C1orf159,ACAP3,CPSF3L,GLTPD1,TAS1R3,DVL1,AURKAIP1,CCNL2,TMEM88B,VWA1,ATAD3C,TNFRSF18,TTLL10,TNFRSF4ATAD3B,FAM132A,UBE2J2,SDF4,B3GALT6,SCNN1D,PUSL1,MXRA8,ATAD3A,MRPL20,GNB1,SLC35E2B,SLC35E2,TMEM240,SSU72,ANKRD65,C1orf233,MIB2,MMP23B,CDK11B,GABRD,PRKCZ,CALML6,NADK,CDK11ATMEM52,C1orf222,MORN1,RER1,PLCH2,PEX10,PANK4,HES5,…	DDX11L1,WASH7P,MIR1302-10,FAM138A,OR4G4P,OR4G11P,CICP27,RNU6-1100P,CICP7,WBP1LP7,MTND1P23,CICP3,MTND2P28,MTATP8P1,MTATP6P1,WBP1LP6,RNU6-1199P,FAM878,LINC00115,LINC01128,FAM41C,TUBB8P11,MIR200B,MIR200A,MIR429,RN7SL657P,TTLL10-AS1,MMP23A,LINC00982,MIR551A,LINC01134,TP73-AS1,RN7SL574P	1p36 deletion syndrome (OMIM:#607872)	pathogenic
73	M	5Y6M	7 months ～ <1 year	7M	EE	GOS(Clonic-tonic),FS	N	P	Normal	Normal	/	/	VPA	No seizures in the last years	negative	trio（WES+CNVseq）	deletion	chr4:53382-964860	911Kb	De novo	ZNF141,PIGG,PDE6B,CPLX1	ZNF595,ZNF718,ZNF732,ZNF141,ZNF721,PIGG,PDE6B,MFSD7,ATP5I,MYL5,PCGF3,CPLX1,GAK,DGKQ,TMEM175	ZNF876P,MIR571,ABCA11P,RN7SL358P	/	likely pathogenic
	/	/	/	/	/	/	/	/	/	/	/	/	/	/	/	/	duplication	chr15:100214597-102284775	2M	De novo	MEF2A,ADAMTS17,CERS3,LINS,ALDH1A3,CHSY1	MEF2A,LYSMD4,ADAMTS17,CERS3,UNS,ASB7,ALDH1A3,LRRK1,CHSY1,SNRPA1,VIMP,PCSK6,TM2D3,TARSL2	DNM1P46,RN7SL484P,RNA5SP402,SPARA41,RNU6-322P,PRKXP1,RNU6-181P,RNU6-807P	/	likely pathogenic
76	F	5Y7M	1 ～ 3 years	1Y2M	EE	FOS,GOS(Clonic-tonic),FS	N	P	Normal	Normal	/	/	OXC,LEV	2 seizures in the last years,mostly heat-related	negative	trio（WES+CNVseq）	deletion	chrX:96603114-99663595	3M	De novo	DIAPH2,PCDH19	DIAPH2,PCDH19	DIAPH2-AS1,RPL6P29,EEF1A1P15,HMGB1P32,XRCC6P5,RPSAP8	/	pathogenic
81	M	2Y1M	1 ～ 6 months	2M	EE,IT,CCHD, Polydactyly	FOS,GOS(Clonic-tonic),FS	P	P	Normal	Normal	/		OXC	No seizures in the last 3 months	negative	trio（WES+CNVseq）	deletion	chr16:29468170-30301199	833Kb	De novo	KIF22,PRRT2,ALDOA,TBX6,CORO1A	SLX1B,SULT1A4,SPN,QPRT,C16orf54,KIF22,ZG16,PRRT2,MAZ,PAGR1,MVP,CDIPT,SEZ6L2,ASPHD1,KCTD13,TMEM219,TAOK2,HIRIP3,INO80E,DOC2A,FAM57B,C16orf92,ALDOA,PPP4C,YPEL3,TBX6,GDPD3,MAPK3,CORO1A,BOLA2B,SLX1A,SULT1A3	SLX1B-SULT1A4,MIR3680-2,SLC7A5P1,CA5AP1,RN7SKP127,CDIPT-AS1,SLX1A-SULT1A3	16p11.2 deletion syndrome(OMIM:#611913)	likely pathogenic

## Sheet: Incomplete penetrance variants
Patient ID	Sex	Current age	Age group	Age of seizure onset	Diagnosis	Seizure	ASD	DD/ID	EEG	Brain magnetic resonance	Other abnormalities	Treatment Impact	All Treatment	Prognosis	Family history	trio-WES/ trio(WES+CNVseq)	Type	Position (hg19)	Size	Inheritance	OMIM genes(Epilepsy-related genes,Red)	Protein coding genes	Non coding genes	Associated Genetic Syndrome (OMIM disease ID)	Interpretation
58	M	1Y2M	1 ～ 6 months	5M	EE	FOS,GOS(Clonic-tonic)	N	P	Normal	Normal	/	/	VPA	1 seizures in the last 3 months	negative	trio（WES+CNVseq）	deletion	chr16:29594293-30171789	577Kb	father	KIF22,PRRT2,ALDOA,TBX6	SPN,QPRT,C16orf54,KIF22,ZG16,PRRT2,MAZ,PAGR1,MVP,CDIPT,SEZ6L2,ASPHD1,KCTD13,TMEM219,TAOK2,HIRIP3,INO80E,DOC2A,FAM57B,C16orf92,ALDOA,PPP4C,YPEL3,TBX6,GDPD3,MAPK3	MIR3680-2,SLC7A5P1,CA5AP1,RN7SKP127,CDIPT-AS1	16p11.2 deletion syndrome(OMIM:#611913)	likely pathogenic
78	F	3Y2M	1 ～ 6 months	5M	FE	FOS	N	N	Focal spike wave	Normal	/		VPA	No seizures in the last years	negative	trio（WES+CNVseq）	deletion	chr16:29571179-30189789	618Kb	father	KIF22,PRRT2,ALDOA,TBX6	SPN,QPRT,C16orf54,KIF22,ZG16,PRRT2,MAZ,PAGR1,MVP,CDIPT,SEZ6L2,ASPHD1,KCTD13,TMEM219,TAOK2,HIRIP3,INO80E,DOC2A,FAM57B,C16orf92,ALDOA,PPP4C,YPEL3,TBX6,GDPD3,MAPK3	MIR3680-2,SLC7A5P1,CA5AP1,RN7SKP127,CDIPT-AS1	16p11.2 deletion syndrome(OMIM:#611913)	likely pathogenic
87	M	8Y3M	4 ～6 years	5Y	GE	GOS(Absence)	N	P	Generalized spike and wave	Normal	/	/	LTG,VPA,NZP	No seizures in the last years	negative	trio（WES+CNVseq）	deletion	chr16:21964744-22376335	411Kb	father	UQCRC2	UQCRC2,PDZD9,C16orf52,VWA3A,SDR42E2,EEF2K,POLR3E,CDR2		16p12.1 deletion syndrome (OMIM:#136570)	likely pathogenic
